# Supplementary material for: Conformational pathway provides unique sensitivity to a synaptic mGluR
Source: Nat Commun. 2019 Dec 5;10:5572. doi: 10.1038/s41467-019-13407-8 (PMC6895203; doi:10.1038/s41467-019-13407-8)
Supplement: Supplementary file 2 — Source Data [file 41467_2019_13407_MOESM2_ESM.xlsx]

## Sheet: Figure 1
Figure 1a
Figure 1c						Average	STD DEV
	mGluR2/2	0.034	0.03	0.032	0.042	0.0345	0.00263307
	mGluR7/7	0.001	0.003	0.001	0.003	0.002	0.000578035
Figure 1d
Histogram Values
	mGluR7/7		mGluR7/7		mGluR7/7		mGluR7/7
	0 Glu	SEM 0 Glu	10mM Glu	SEM 10 mM Glu	100mM Glu	SEM 100 mM Glu	250mM Glu	SEM 250 mM Glu	mGluR2 0 Glu	mGluR2 1mM Glu
0	0	0	2.96405e-05	2.9705e-05	4.68986e-05	3.65885e-05	0.0003431	0.000219945	0	0.00189
0.02	0	0	6.85583e-05	5.3946e-05	0.000126116	5.84263e-05	0.000302472	0.000126731	0	0.00311
0.04	0	0	0.000125671	0.000117842	0.000326251	0.000104479	0.000850431	0.000406174	0	0.00673
0.06	0	0	0.000344906	0.000265096	0.000648036	0.000191228	0.00159	0.000634356	0	0.01271
0.08	0	0	0.000789456	0.000575107	0.00171	0.00058467	0.00281	0.000989964	3.99377e-06	0.02221
0.1	0	0	0.00104	0.000681316	0.00345	0.000943238	0.0042	0.00126	0	0.03685
0.12	0	0	0.00135	0.000744276	0.00537	0.00137	0.00499	0.00105	0	0.05465
0.14	2.49054e-05	2.49054e-05	0.00158	0.000839563	0.00658	0.00159	0.00598	0.00167	4.45545e-05	0.07658
0.16	5.30155e-05	5.30155e-05	0.00173	0.000896159	0.00781	0.00161	0.00841	0.00185	2.82294e-05	0.09557
0.18	0.000221828	0.000221828	0.00212	0.00128	0.00786	0.000976441	0.00852	0.0013	6.43564e-05	0.1077
0.2	0.000378669	0.000226947	0.00186	0.00107	0.00838	0.000708922	0.01058	0.00282	0.000268121	0.11212
0.22	0.0011	0.000997724	0.00158	0.000781927	0.00891	0.000691766	0.01138	0.00228	0.000600276	0.10597
0.24	0.00211	0.00149	0.00242	0.00117	0.00886	0.000884188	0.01264	0.00252	0.00107	0.09988
0.26	0.00256	0.0014	0.00277	0.00105	0.00883	0.00105	0.0125	0.00265	0.00201	0.07987
0.28	0.00426	0.00214	0.00448	0.00187	0.00956	0.00122	0.01186	0.00279	0.00483	0.06264
0.3	0.00599	0.00177	0.00667	0.00176	0.01123	0.00121	0.01357	0.00346	0.00791	0.04244
0.32	0.01108	0.00319	0.01011	0.00266	0.01259	0.00156	0.01608	0.00423	0.01338	0.02644
0.34	0.01871	0.00394	0.01534	0.00255	0.01838	0.00255	0.02043	0.00506	0.02248	0.01547
0.36	0.02852	0.00472	0.02435	0.00306	0.02704	0.00342	0.02659	0.00689	0.03758	0.00842
0.38	0.04051	0.00679	0.03403	0.00396	0.04021	0.00393	0.03636	0.00895	0.0548	0.00615
0.4	0.06001	0.00923	0.04465	0.00442	0.05518	0.0048	0.04522	0.00799	0.07574	0.00407
0.42	0.07665	0.00858	0.06145	0.00163	0.07434	0.00558	0.05662	0.00957	0.09186	0.00334
0.44	0.09221	0.00653	0.08341	0.00356	0.08979	0.00523	0.06508	0.01108	0.10103	0.00244
0.46	0.10677	0.0051	0.09893	0.00383	0.10196	0.00325	0.07906	0.01234	0.11101	0.00261
0.48	0.11344	0.00479	0.11246	0.00548	0.1076	0.00273	0.09989	0.01234	0.11167	0.00214
0.5	0.11054	0.00708	0.1081	0.00682	0.10852	0.00351	0.10371	0.00938	0.09995	0.00232
0.52	0.10491	0.01022	0.10412	0.00597	0.09538	0.00454	0.10106	0.00843	0.08693	0.00203
0.54	0.08335	0.01123	0.08879	0.00565	0.0705	0.00583	0.08252	0.01281	0.07097	0.0013
0.56	0.0625	0.01005	0.06928	0.00357	0.04964	0.0057	0.06102	0.01212	0.04811	0.000964191
0.58	0.0358	0.00607	0.04906	0.00417	0.02996	0.00369	0.03913	0.01152	0.03105	0.000666871
0.6	0.02053	0.00396	0.03161	0.00385	0.01557	0.00274	0.02501	0.01057	0.01497	0.000234462
0.62	0.00918	0.00187	0.01859	0.00286	0.00699	0.00142	0.01475	0.00878	0.00679	0.00016968
0.64	0.00412	0.000802413	0.0086	0.00126	0.00294	0.000491071	0.00824	0.00491	0.00308	0.000133687
0.66	0.00147	0.000347024	0.00509	0.00087426	0.00153	0.000546576	0.00331	0.00189	0.0012	8.18266e-05
0.68	0.000747889	0.0001576	0.0019	0.000411522	0.000954722	0.000386315	0.002	0.00115	0.000254602	6.26357e-05
0.7	0.000367514	0.000126917	0.000665071	0.00018822	0.000450618	0.000202184	0.00115	0.000798477	0.000102782	1.08479e-05
0.72	8.12179e-05	4.90311e-05	0.000255902	8.79567e-05	0.000283624	0.000186863	0.000558565	0.000268997	0.000154449	0
0.74	5.61774e-05	2.48621e-05	0.000130709	5.3846e-05	0.000226887	0.000191671	0.000422515	0.000340454	2.18586e-05	6.71501e-06
0.76	9.81504e-05	5.37463e-05	2.13853e-05	1.65206e-05	0.000156528	0.000160949	0.000116715	0.000100855	2.846e-05	1.29478e-05
0.78	3.08776e-05	2.12204e-05	1.58905e-05	1.31703e-05	7.8501e-05	6.6955e-05	0.000179306	0.000179269	0	0
0.8	4.21103e-05	4.21103e-05	0	0	2.97445e-05	2.3756e-05	5.51383e-05	4.37077e-05	0	1.80012e-05
0.82	0.000107968	7.13288e-05	2.23774e-05	2.24261e-05	6.66871e-06	4.19898e-06	0.000334792	0.000322229	0	0
0.84	4.48245e-05	3.83388e-05	8.76209e-06	8.78118e-06	1.2892e-06	1.33618e-06	4.31332e-05	4.31242e-05	0	0
0.86	7.71745e-05	5.05744e-05	0	0	1.68695e-06	1.74844e-06	3.19224e-05	3.19157e-05	0	0
0.88	0.000189692	0.000142983	0	0	8.43477e-07	8.74218e-07	3.29241e-05	2.29156e-05	0	0
0.9	0.000175008	0.000112109	2.3345e-06	2.33958e-06	0	0	0	0	0	0
0.92	0.000151011	0.000102939	4.66899e-06	4.67916e-06	1.68695e-06	1.74844e-06	0	0	0	0
0.94	0.000198158	0.00011724	2.70464e-05	2.71053e-05	2.53043e-06	2.62265e-06	0.000121788	0.000121762	0	0
0.96	0.000126938	8.72745e-05	0	0	8.43477e-07	8.74218e-07	9.57671e-05	9.57471e-05	0	0
0.98	0.000283989	0.000197696	2.23774e-05	2.24261e-05	0	0	0.000159612	0.000159579	0	0
1	0.000203428	0.000136825	0	0	2.26277e-05	2.34524e-05	8.44031e-05	6.30248e-05	0	0
Figure 1f
Gaussian area values of Histograms
mGluR2/2 Glu			mGluR7/7 Norm. Glu			mGluR7/7 Glu
Glu	Area		Glu	Norm. Area		Glu	Area
0	0		0	0		0	0
1e-07	0.000219389		0.001	0.00302		0.001	4.5675e-06
1e-06	0.000769983		0.003	0.04065		0.003	6.14865e-05
1e-05	0.00341042		0.01	0.14046		0.01	0.000212486
0.0001	0.0176384		0.05	0.43264		0.05	0.000654472
0.001	0.017998		0.1	0.92063		0.1	0.00139268
0.01	0.0189575		0.25	0.97175		0.25	0.00147
			0.5	1		0.5	0.00151274
mGluR2/2 Histogram values
	mGluR 2 0 Glu	mGluR2 100nM Glu	mGluR2 1uM Glu	mGluR2 10uM Glu	mGluR2 100uM Glu	mGluR2 1mM Glu	mGluR2 10mM Glu
0	0	0	0.000549842	0.000601547	0.000231546	0.000763116	0.00029123
0.02	0	1.14155e-05	8.90997e-05	0.000795817	0.000260065	0.000652932	0.000313336
0.04	0	2.28311e-05	0.000506475	0.00138	0.000916068	0.00194	0.00131
0.06	0	6.42091e-05	0.000629317	0.00194	0.00213	0.0061	0.00372
0.08	3.99377e-06	3.42466e-05	0.000873889	0.00243	0.00451	0.01318	0.01138
0.1	0	0.000190091	0.00095291	0.00441	0.01094	0.02663	0.02232
0.12	0	0.000248414	0.00214	0.00687	0.02018	0.04283	0.04355
0.14	4.45545e-05	0.000473734	0.00287	0.01142	0.03569	0.06645	0.07455
0.16	2.82294e-05	0.000412038	0.00305	0.01603	0.05272	0.09068	0.09958
0.18	6.43564e-05	0.00136	0.00319	0.02054	0.07302	0.1094	0.12111
0.2	0.000268121	0.00198	0.00333	0.02702	0.08687	0.11617	0.12027
0.22	0.000600276	0.00267	0.00537	0.03091	0.09611	0.10991	0.11028
0.24	0.00107	0.00308	0.0068	0.03382	0.09934	0.09371	0.09429
0.26	0.00201	0.00577	0.00936	0.03648	0.09144	0.0727	0.0726
0.28	0.00483	0.00901	0.01292	0.04201	0.07647	0.05951	0.05052
0.3	0.00791	0.0119	0.01932	0.04391	0.05835	0.04419	0.03348
0.32	0.01338	0.01808	0.02441	0.05337	0.04079	0.03445	0.02216
0.34	0.02248	0.0227	0.03368	0.05698	0.03249	0.02649	0.01716
0.36	0.03758	0.03365	0.04527	0.06273	0.0263	0.02042	0.01302
0.38	0.0548	0.04765	0.0547	0.07069	0.02314	0.0153	0.01307
0.4	0.07574	0.06236	0.06714	0.07169	0.02094	0.01186	0.01357
0.42	0.09186	0.0791	0.08122	0.0697	0.02169	0.00895	0.01246
0.44	0.10103	0.09002	0.08987	0.06501	0.02383	0.00484	0.01299
0.46	0.11101	0.09877	0.0963	0.06042	0.02353	0.00531	0.01114
0.48	0.11167	0.10348	0.09812	0.05662	0.02303	0.00506	0.00781
0.5	0.09995	0.09701	0.09121	0.04741	0.01971	0.00411	0.00605
0.52	0.08693	0.08733	0.08153	0.03918	0.01511	0.00303	0.0042
0.54	0.07097	0.07617	0.05875	0.02975	0.0096	0.00238	0.00281
0.56	0.04811	0.05969	0.04273	0.01826	0.00509	0.0012	0.0016
0.58	0.03105	0.04022	0.02709	0.00979	0.00322	0.00106	0.000949267
0.6	0.01497	0.02426	0.01621	0.00474	0.00137	0.000365791	0.000734651
0.62	0.00679	0.01271	0.00841	0.00193	0.00068008	0.000183554	0.000312652
0.64	0.00308	0.00588	0.00465	0.000690681	0.00015464	0.000119702	0.000165765
0.66	0.0012	0.00239	0.00286	0.000200197	7.83459e-05	2.95965e-05	0.000156284
0.68	0.000254602	0.000791221	0.00129	9.13038e-05	4.22697e-05	0	4.91144e-05
0.7	0.000102782	0.000307525	0.000824372	3.29277e-05	4.60999e-06	0	7.55607e-06
0.72	0.000154449	9.92346e-05	0.000284226	2.03683e-06	0	2.26142e-05	3.77803e-06
0.74	2.18586e-05	3.87133e-05	0.000185989	4.62914e-06	0	0	0
0.76	2.846e-05	1.90128e-05	0.000203466	1.25005e-05	0	0	3.77803e-06
0.78	0	6.55867e-05	0.000116531	4.38507e-05	0	0	0
0.8	0	0	6.84414e-05	0	0	0	0
0.82	0	0	6.67423e-05	2.03683e-06	0	0	0
0.84	0	0	3.88175e-05	2.86172e-06	0	0	0
0.86	0	0	5.09498e-05	8.84017e-06	0	0	0
0.88	0	0	4.5738e-05	8.84017e-06	0	0	0
0.9	0	0	2.98063e-05	8.84017e-06	0	0	0
0.92	0	0	2.55482e-05	0	0	0	0
0.94	0	0	2.12902e-05	0	0	0	0
0.96	0	0	1.70321e-05	0	0	0	0
0.98	0	0	2.98063e-05	0	0	0	0
1	0	0	0.000579093	2.53593e-05	0	0	0

## Sheet: Figure 2
Figure 2a Histogram values
	0 Glu	SEM 0 Glu	10mM Glu	SEM 10 mM Glu	mGluR2 0 Glu	mGluR2 1mM Glu
0	0	0	0.000913347	0.000589792	0	0.00189
0.02	0	0	0.00076142	0.000376286	0	0.00311
0.04	0.000313283	0.000313655	0.000929045	0.000380289	0	0.00673
0.06	0.000156642	0.000156827	0.00225	0.000518228	0	0.01271
0.08	7.83208e-05	7.84136e-05	0.00378	0.000839877	1.25049e-05	0.02221
0.1	0.000234962	0.000235241	0.00573	0.00112	2.40061e-05	0.03685
0.12	0.000374022	0.000374465	0.00836	0.00165	3.47036e-05	0.05465
0.14	3.03693e-05	3.04053e-05	0.01025	0.00215	0.000107745	0.07658
0.16	7.50618e-05	3.89267e-05	0.0138	0.00314	0.000165573	0.09557
0.18	0.000167488	0.000167686	0.01326	0.00274	0.000747551	0.1077
0.2	0.000309115	0.000290212	0.01287	0.00249	0.00127	0.11212
0.22	0.000259753	0.000240836	0.01266	0.00174	0.00231	0.10597
0.24	0.000701974	0.000425949	0.01139	0.000783169	0.00427	0.09988
0.26	0.00185	0.00122	0.01192	0.00116	0.00658	0.07987
0.28	0.00258	0.00228	0.01391	0.00201	0.01205	0.06264
0.3	0.00505	0.00259	0.01849	0.00316	0.01742	0.04244
0.32	0.00795	0.00461	0.02565	0.0044	0.02488	0.02644
0.34	0.01397	0.00643	0.03539	0.00768	0.03562	0.01547
0.36	0.02001	0.00608	0.04665	0.01094	0.0471	0.00842
0.38	0.03259	0.00854	0.05659	0.01009	0.05817	0.00615
0.4	0.04649	0.01203	0.06752	0.012	0.06974	0.00407
0.42	0.06141	0.00959	0.06993	0.01108	0.08402	0.00334
0.44	0.07761	0.00987	0.08	0.00484	0.0966	0.00244
0.46	0.08753	0.00762	0.081	0.00575	0.10095	0.00261
0.48	0.09638	0.00764	0.09171	0.01185	0.09857	0.00214
0.5	0.10707	0.00772	0.0911	0.01589	0.09094	0.00232
0.52	0.10633	0.01266	0.07828	0.01395	0.07667	0.00203
0.54	0.09255	0.01307	0.06015	0.01173	0.05837	0.0013
0.56	0.08052	0.01104	0.03787	0.00697	0.04489	0.000964191
0.58	0.05685	0.01018	0.02074	0.00556	0.03024	0.000666871
0.6	0.03535	0.0078	0.00994	0.00294	0.01895	0.000234462
0.62	0.0233	0.00809	0.00359	0.00113	0.01021	0.00016968
0.64	0.01388	0.00644	0.00114	0.000280574	0.00465	0.000133687
0.66	0.01135	0.00644	0.000379891	0.000114799	0.00241	8.18266e-05
0.68	0.00709	0.00432	0.000162829	6.12791e-05	0.00103	6.26357e-05
0.7	0.00409	0.0026	8.37043e-05	2.83541e-05	0.000406435	1.08479e-05
0.72	0.00242	0.00171	7.12471e-05	3.32494e-05	0.000241233	0
0.74	0.00117	0.000799623	7.17082e-05	3.18261e-05	5.71048e-05	6.71501e-06
0.76	0.000750584	0.000336927	3.98853e-05	1.62415e-05	5.67288e-05	1.29478e-05
0.78	0.000601672	0.000252756	4.77759e-05	1.73387e-05	2.15398e-05	0
0.8	9.57328e-05	5.44306e-05	0.000110941	9.49001e-05	2.75482e-05	1.80012e-05
0.82	0.000194352	0.000106704	6.05678e-05	6.05678e-05	4.54843e-06	0
0.84	4.5006e-05	2.61102e-05	4.74383e-05	4.74383e-05	2.02741e-05	0
0.86	1.32913e-05	1.33071e-05	3.86997e-05	3.86997e-05	9.08399e-06	0
0.88	2.55467e-05	2.5577e-05	4.08349e-05	2.47885e-05	7.71933e-05	0
0.9	9.3006e-06	9.31162e-06	2.09521e-05	2.09521e-05	2.28452e-05	0
0.92	3.41111e-05	3.41515e-05	0.000155728	3.58952e-05	2.75482e-05	0
0.94	4.30893e-05	2.61926e-05	8.73502e-05	5.84751e-05	1.22058e-05	0
0.96	3.78681e-05	3.79129e-05	1.43612e-05	1.43612e-05	6.10292e-06	0
0.98	3.56567e-05	3.5699e-05	2.51067e-05	2.51067e-05	0	0
1	1.29762e-05	1.29916e-05	1.24838e-05	1.24838e-05	0	0
Figure 2b Histogram values
	0 LSP4	SEM 0 LSP4	1uM LSP4	SEM 1 uM LSP4	20uM LSP4	SEM 20uM LSP4	1mM LSP4	SEM 1 mM LSP4	3mM LSP4	SEM 3 mM LSP4
0	0	0	0.000494393	0.000372277	0.000306682	0.000247026	0.000252921	0.00011109	0.000700879	0.000208709
0.02	0	0	0.000320986	0.00025817	0.000624464	8.53683e-05	0.000512819	0.000353887	0.000752225	0.000213549
0.04	0	0	0.000843667	0.000524601	0.000742961	0.000166663	0.00106	0.000544801	0.00154	0.000544373
0.06	0.000112637	6.75355e-05	0.000749764	0.000656364	0.00152	0.000438268	0.00223	0.00112	0.00326	0.00107
0.08	0.00022554	0.000149756	0.00127	0.000913084	0.00244	0.000604646	0.00405	0.00177	0.00581	0.00133
0.1	0.000236565	0.000139267	0.00109	0.000586034	0.00428	0.0017	0.00968	0.00439	0.01099	0.00227
0.12	0.000191404	0.00012775	0.00116	0.00059317	0.00676	0.00149	0.01624	0.00579	0.0194	0.00283
0.14	0.000141145	8.1647e-05	0.0011	0.000579932	0.00853	0.00164	0.02495	0.00607	0.03051	0.00403
0.16	0.000102177	0.000102177	0.000794787	0.000407927	0.01425	0.00275	0.03524	0.00561	0.04575	0.00383
0.18	0.000372912	0.000216875	0.00104	0.000563908	0.01448	0.00128	0.04315	0.00485	0.05825	0.0033
0.2	0.000182716	0.000158694	0.000972159	0.000549283	0.0186	0.00131	0.05267	0.00124	0.06755	0.00166
0.22	0.000709802	0.000481613	0.00149	0.000695126	0.0196	0.00133	0.05734	0.00246	0.07073	0.00368
0.24	0.00149	0.00118	0.00271	0.000778228	0.02257	0.00223	0.06202	0.00477	0.07135	0.0031
0.26	0.00223	0.00122	0.00432	0.000807987	0.02093	0.00227	0.06261	0.00794	0.06418	0.00214
0.28	0.00458	0.00238	0.00809	0.00187	0.02314	0.00429	0.05286	0.00517	0.05425	0.000841697
0.3	0.00727	0.00314	0.01585	0.00268	0.02357	0.00289	0.04642	0.00458	0.0472	0.00225
0.32	0.01406	0.00547	0.0276	0.00268	0.02584	0.00425	0.03915	0.00219	0.04277	0.00417
0.34	0.02494	0.00744	0.04523	0.00399	0.03435	0.00478	0.03725	0.00117	0.04095	0.00383
0.36	0.03896	0.00782	0.06447	0.00168	0.04404	0.00598	0.03497	0.00197	0.03995	0.00443
0.38	0.06085	0.01246	0.07861	0.00171	0.05305	0.00403	0.03442	0.00141	0.03854	0.00273
0.4	0.08289	0.01321	0.09354	0.00268	0.06589	0.00363	0.03418	0.00243	0.03953	0.00249
0.42	0.09481	0.01052	0.10002	0.00461	0.07643	0.00276	0.03687	0.00415	0.03988	0.00184
0.44	0.10291	0.00726	0.10513	0.0066	0.08166	0.00263	0.0419	0.00366	0.03815	0.00312
0.46	0.10978	0.00551	0.10611	0.00631	0.08721	0.00415	0.04881	0.00311	0.03725	0.00466
0.48	0.10625	0.00624	0.09673	0.00503	0.0839	0.00535	0.04808	0.00318	0.03517	0.00587
0.5	0.0951	0.00935	0.08462	0.00126	0.07532	0.00502	0.04708	0.00242	0.03023	0.00597
0.52	0.0825	0.01306	0.06056	0.00144	0.06057	0.00472	0.04051	0.00252	0.02372	0.00502
0.54	0.06541	0.01597	0.04476	0.00301	0.04597	0.00236	0.03015	0.00201	0.01821	0.00399
0.56	0.04417	0.01131	0.02673	0.00453	0.03321	0.00205	0.02161	0.00239	0.01132	0.00255
0.58	0.02687	0.00821	0.01474	0.0033	0.02231	0.000935586	0.01409	0.00279	0.00616	0.00156
0.6	0.01789	0.0056	0.00558	0.0016	0.01245	0.00146	0.00879	0.00139	0.00286	0.00086004
0.62	0.00802	0.00264	0.00202	0.000791609	0.00771	0.000861311	0.00512	0.000904322	0.00136	0.00044257
0.64	0.0041	0.00206	0.000711375	0.000324791	0.00309	0.000349004	0.00304	0.000635832	0.000717734	0.000300708
0.66	0.00166	0.000811314	0.000344223	9.8111e-05	0.00217	0.000416179	0.00146	0.000333224	0.00037174	0.000219523
0.68	0.000651578	0.000354645	0.000120869	6.60197e-05	0.00104	0.000340112	0.000662408	0.000289545	7.60903e-05	4.76005e-05
0.7	0.000144358	8.35068e-05	7.14788e-05	5.26474e-05	0.000655437	9.38515e-05	0.000213236	8.78548e-05	3.09707e-05	1.39596e-05
0.72	1.3217e-05	1.3217e-05	0	0	0.000420725	0.000208998	1.80133e-05	1.80133e-05	4.68874e-05	2.38154e-05
0.74	8.53595e-05	6.43294e-05	0	0	0.000250642	0.000187212	1.11408e-05	1.11408e-05	2.38744e-05	1.52846e-05
0.76	1.84734e-05	1.84734e-05	0	0	7.38496e-05	4.56351e-05	4.5884e-05	3.21498e-05	5.43225e-05	2.75254e-05
0.78	1.91953e-05	1.91953e-05	0	0	9.87206e-06	9.87206e-06	0	0	9.60061e-05	9.59861e-05
0.8	4.61834e-06	4.61834e-06	6.68807e-06	6.68807e-06	0	0	1.38427e-05	1.38427e-05	0	0
0.82	1.84734e-05	1.84734e-05	0	0	0	0	9.57089e-05	9.57089e-05	6.57099e-06	6.56962e-06
0.84	1.91953e-05	1.91953e-05	0	0	0	0	0.000101617	0.000101617	0	0
0.86	0	0	6.68807e-06	6.68807e-06	0	0	0	0	0	0
0.88	0	0	0	0	0	0	4.52379e-05	4.52379e-05	0.000192012	0.000191972
0.9	0	0	0	0	0	0	0	0	1.72319e-05	1.72283e-05
0.92	0	0	0	0	0	0	0	0	3.44637e-05	3.44566e-05
0.94	0	0	0	0	0	0	3.40971e-05	3.40971e-05	6.06281e-05	3.88716e-05
0.96	0	0	0	0	0	0	0	0	0	0
0.98	0	0	0	0	0	0	0	0	1.72319e-05	1.72283e-05
1	0	0	0	0	0	0	0	0	0	0
Figure 2c Histogram values
	plus MAG	SEM +MAG	+MAG +100uM LY341495	SEM +MAG +100uM LY341495	no MAG +10mMGlu	SEM no MAG +10mMGlu
0	0.00254	0.000347032	0.00146	0.00103	0.000402955	0.000141728
0.02	0.00189	0.000542859	0.000958344	0.000689695	0.000403812	0.000196139
0.04	0.0029	8.57605e-05	0.000882126	0.000463534	0.000529784	0.000347493
0.06	0.00447	0.000596778	0.00116	0.000711184	0.00111	0.000528753
0.08	0.0073	0.000662042	0.00204	0.000974497	0.00198	0.000978544
0.1	0.01297	0.00153	0.00235	0.00070872	0.00255	0.00136
0.12	0.01678	0.000173217	0.00376	0.00101	0.00275	0.00116
0.14	0.02334	0.000452153	0.00539	0.00125	0.00324	0.0014
0.16	0.0309	0.00138	0.0063	0.000851141	0.00313	0.001
0.18	0.0384	0.00445	0.00809	0.000548435	0.0034	0.000913474
0.2	0.04445	0.00228	0.01015	0.00156	0.00374	0.000745456
0.22	0.04953	0.000963773	0.01253	0.00257	0.00566	0.000834696
0.24	0.0482	0.00252	0.01379	0.00263	0.00981	0.00198
0.26	0.04357	0.0019	0.01722	0.00434	0.01492	0.00232
0.28	0.04065	0.000776418	0.02024	0.00478	0.02301	0.00262
0.3	0.03974	0.00221	0.02494	0.00512	0.03364	0.0023
0.32	0.03904	0.00103	0.03267	0.0072	0.04478	0.00263
0.34	0.03993	0.00591	0.04416	0.00715	0.05744	0.00335
0.36	0.04366	0.00554	0.0541	0.00725	0.06527	0.00345
0.38	0.04693	0.00206	0.06104	0.00605	0.07526	0.0038
0.4	0.04797	0.00172	0.07189	0.00427	0.08485	0.00352
0.42	0.05258	0.00184	0.0808	0.00484	0.09403	0.00279
0.44	0.0529	0.0014	0.08635	0.00386	0.10071	0.00378
0.46	0.05015	0.00227	0.09132	0.00506	0.09783	0.00418
0.48	0.04783	0.00269	0.08429	0.00491	0.08596	0.00194
0.5	0.04245	0.00329	0.07622	0.00742	0.06652	0.00169
0.52	0.03711	0.0031	0.06316	0.00783	0.04754	0.00458
0.54	0.02744	0.00298	0.04748	0.0095	0.02944	0.00409
0.56	0.02087	0.00309	0.02979	0.0062	0.018	0.00362
0.58	0.01294	0.00244	0.01766	0.00437	0.00948	0.00214
0.6	0.00909	0.000964015	0.01052	0.00319	0.00569	0.00196
0.62	0.00504	0.00155	0.00583	0.00273	0.00245	0.00090524
0.64	0.00408	0.0016	0.00308	0.00128	0.00138	0.000498073
0.66	0.0029	0.00125	0.00262	0.00145	0.000930624	0.000448255
0.68	0.00215	0.00105	0.00208	0.00195	0.000670536	0.000382702
0.7	0.00171	0.00112	0.00169	0.00139	0.000555372	0.000427673
0.72	0.00115	0.000911733	0.000830221	0.000740056	0.000328059	0.000241167
0.74	0.00136	0.00106	0.000632035	0.000339914	0.000157419	0.000164407
0.76	0.000511302	0.000217507	0.000101408	4.35349e-05	0.000106641	6.83968e-05
0.78	0.000727579	0.000540535	9.56792e-05	8.67037e-05	8.92848e-05	5.02728e-05
0.8	0.000236659	0.000164211	3.36623e-05	2.1406e-05	2.25533e-05	2.47731e-05
0.82	0.000280339	0.000107416	3.89293e-05	2.25732e-05	4.78416e-05	1.90127e-05
0.84	0.000260507	0.000122582	6.18518e-05	3.6205e-05	2.33544e-05	1.69063e-05
0.86	0.00022319	8.66937e-05	4.68655e-05	3.1272e-05	2.18867e-05	1.56034e-05
0.88	0.000251552	0.000136722	3.30338e-05	3.30338e-05	0	0
0.9	0.000209058	0.000162947	6.08179e-05	3.94736e-05	1.97882e-05	2.17359e-05
0.92	0.000148102	0.000103379	1.67246e-05	1.67246e-05	3.55434e-05	2.67667e-05
0.94	0.000141153	9.67036e-05	1.13368e-05	1.13368e-05	3.71163e-05	2.70693e-05
0.96	5.77717e-05	3.54846e-05	1.02745e-05	1.02745e-05	6.85815e-06	7.53317e-06
0.98	0	0	0	0	1.72783e-05	1.8979e-05
1	1.35811e-05	1.35972e-05	0	0	3.45566e-05	3.79579e-05

## Sheet: Figure 3 
Figure 1a images
Figure 3c titration values
								mGluR2/7 titration values
Glu	raw	raw	raw	AVG	SEM			Glu	raw	raw	raw	AVG	SEM
1uM	0.02226	0.03138	0.01944	0.02436	0.0036			1uM	0.06221	0.07312	0.03592	0.05708	0.01104
5uM	0.09344	0.12968	0.11265	0.11192	0.01047			2uM	0.12865	0.11812	0.0648	0.10386	0.01976
10uM	0.23734	0.3075	0.2785	0.27444	0.02035			5uM	0.27411	0.3054	0.18091	0.25347	0.03739
20uM	0.49766	0.56387	0.54044	0.53399	0.01938			10uM	0.43599	0.47782	0.30133	0.40505	0.05325
50uM	0.78476	0.80213	0.80288	0.79659	0.00592			20uM	0.64879	0.69293	0.62115	0.65429	0.0209
100uM	0.88731	0.88384	0.89603	0.88906	0.00363			50uM	0.67251	0.76977	0.64911	0.69713	0.03694
200uM	0.96224	0.93774	0.96068	0.95355	0.00792			100uM	0.78701	0.81932	0.77229	0.79288	0.01389
500uM	0.982	0.96338	0.99032	0.97856	0.00796			200uM	0.78786	0.828	0.76697	0.79428	0.01791
1mM	0.98383	0.97451	0.99131	0.98322	0.00486			500uM	0.85546	0.91914	0.90169	0.8921	0.019
10mM	1	1	1	1	0			1mM	0.92501	0.98387	0.91609	0.94166	0.02126
								2mM	0.99988	1.0138	1.0133	1.00899	0.00456
								10mM	1	1	1	1	0

## Sheet: Figure 4
Histogram values of mGluR2/7 glu
full histogram of 2/7 and m2/YADA and gaussian values
Figure 4b Histogram values
	mGluR2-7 0 Glu	SEM mGluR2-7 0 Glu	mGluR2-7 10 uM Glu	SEM mGluR2-7 10 uM Glu	mGluR2-7 10mM Glu	SEM mGluR2-7 10mM Glu	mGluR2-7 100 mM Glu	SEM mGluR2-7 100 mM Glu	mGluR2 0 Glu	mGluR2 1mM Glu
0	3.07018e-05	2.38053e-05	0.00145	0.00068244	0.00219	0.000905892	0.00414	0.00196	0	0.00189
0.02	5.4054e-05	2.85014e-05	0.00209	0.000538454	0.00169	0.000526856	0.00315	0.00125	0	0.00311
0.04	1.27654e-05	7.7237e-06	0.00262	0.00116	0.00515	0.00148	0.00606	0.0024	0	0.00673
0.06	3.56803e-05	2.37528e-05	0.0043	0.000757807	0.00946	0.00166	0.01304	0.00475	0	0.01271
0.08	0.000122445	5.07901e-05	0.00545	0.000741657	0.02084	0.00214	0.01936	0.00721	1.25049e-05	0.02221
0.1	0.000140097	7.18797e-05	0.01115	0.00168	0.02934	0.00456	0.02409	0.00646	2.40061e-05	0.03685
0.12	0.000325411	5.38252e-05	0.01563	0.00204	0.03967	0.00466	0.03406	0.01011	3.47036e-05	0.05465
0.14	0.000535781	7.91055e-05	0.01959	0.000303417	0.04819	0.00598	0.04951	0.01034	0.000107745	0.07658
0.16	0.000828268	0.00017943	0.02387	0.00319	0.06057	0.00592	0.06029	0.01569	0.000165573	0.09557
0.18	0.00159	0.000113755	0.03204	0.00227	0.07755	0.00407	0.07957	0.00994	0.000747551	0.1077
0.2	0.00214	0.000150944	0.03662	0.00355	0.08547	0.00474	0.09323	0.01448	0.00127	0.11212
0.22	0.00387	0.000170346	0.04395	0.00595	0.08181	0.00223	0.10883	0.01071	0.00231	0.10597
0.24	0.00677	0.00056954	0.05215	0.00557	0.08654	0.00227	0.12023	0.01438	0.00427	0.09988
0.26	0.01162	0.00127	0.06019	0.00618	0.08476	0.00916	0.10079	0.01683	0.00658	0.07987
0.28	0.0162	0.002	0.06693	0.0047	0.07229	0.0059	0.07957	0.01846	0.01205	0.06264
0.3	0.02523	0.0024	0.07079	0.0046	0.06075	0.00564	0.05667	0.00628	0.01742	0.04244
0.32	0.033	0.00269	0.07027	0.00427	0.04636	0.00414	0.04394	0.00873	0.02488	0.02644
0.34	0.04494	0.00445	0.07295	0.00372	0.03503	0.00526	0.03203	0.01004	0.03562	0.01547
0.36	0.06056	0.00537	0.06533	0.00237	0.0288	0.00152	0.02451	0.00407	0.0471	0.00842
0.38	0.07153	0.00398	0.05996	0.00297	0.02334	0.00203	0.01263	0.00411	0.05817	0.00615
0.4	0.08131	0.00487	0.05535	0.0031	0.02256	0.00143	0.00861	0.00334	0.06974	0.00407
0.42	0.09234	0.00541	0.04579	0.00209	0.02054	0.0025	0.00606	0.00151	0.08402	0.00334
0.44	0.09521	0.0053	0.04294	0.00299	0.0162	0.0035	0.00462	0.00331	0.0966	0.00244
0.46	0.09218	0.00319	0.03648	0.00501	0.01276	0.00311	0.00246	0.00197	0.10095	0.00261
0.48	0.08547	0.00305	0.02957	0.00536	0.01066	0.00263	0.00231	0.002	0.09857	0.00214
0.5	0.0762	0.00378	0.02163	0.00484	0.00734	0.00375	0.00429	0.00413	0.09094	0.00232
0.52	0.06423	0.00424	0.01615	0.00437	0.00413	0.00213	0.00296	0.00296	0.07667	0.00203
0.54	0.04862	0.00416	0.01243	0.00545	0.00333	0.00252	0.000938967	0.000938967	0.05837	0.0013
0.56	0.03468	0.00435	0.00808	0.00422	0.00167	0.00123	0.00113	0.00084223	0.04489	0.000964191
0.58	0.02304	0.00332	0.00497	0.00333	0.000294907	0.000267218	0.000704225	0.000704225	0.03024	0.000666871
0.6	0.01316	0.00218	0.00386	0.00255	0.000457897	0.000367231	0.000234742	0.000234742	0.01895	0.000234462
0.62	0.00763	0.00181	0.00215	0.00165	0.000154948	0.000127654	0	0	0.01021	0.00016968
0.64	0.00389	0.000725441	0.000985621	0.000711964	4.19948e-05	4.20445e-05	0	0	0.00465	0.000133687
0.66	0.00142	0.000303185	0.000723859	0.000612755	2.09974e-05	2.10223e-05	0	0	0.00241	8.18266e-05
0.68	0.000669057	0.000140184	0.000420471	0.000363888	4.19948e-05	4.20445e-05	0	0	0.00103	6.26357e-05
0.7	0.000189391	8.69646e-05	0.000830719	0.000797317	0	0	0	0	0.000406435	1.08479e-05
0.72	0.000108745	4.22332e-05	0.000160134	0.000160134	0	0	0	0	0.000241233	0
0.74	4.81028e-05	1.8785e-05	0	0	0	0	0	0	5.71048e-05	6.71501e-06
0.76	1.7894e-05	8.26599e-06	0.000124626	0.000124626	0	0	0	0	5.67288e-05	1.29478e-05
0.78	6.51407e-06	3.76448e-06	0	0	0	0	0	0	2.15398e-05	0
0.8	2.66701e-06	2.66701e-06	0	0	0	0	0	0	2.75482e-05	1.80012e-05
0.82	2.54251e-06	2.54251e-06	0	0	0	0	0	0	4.54843e-06	0
0.84	3.15657e-06	3.15657e-06	0	0	0	0	0	0	2.02741e-05	0
0.86	5.08502e-06	5.08502e-06	4.1707e-06	4.1707e-06	0	0	0	0	9.08399e-06	0
0.88	2.54251e-06	2.54251e-06	0	0	0	0	0	0	7.71933e-05	0
0.9	2.54251e-06	2.54251e-06	0	0	0	0	0	0	2.28452e-05	0
0.92	0	0	0	0	0	0	0	0	2.75482e-05	0
0.94	0	0	0	0	0	0	0	0	1.22058e-05	0
0.96	0	0	0	0	0	0	0	0	6.10292e-06	0
0.98	2.54251e-06	2.54251e-06	0	0	0	0	0	0	0	0
1	0	0	0	0	0	0	0	0	0	0
Figure 4c
Histogram Area values
mGluR2/7 Histogram area			mGluR2/2(YADA) Histogram area
Glu	Area		Glu	Area
0	0		1e-06	0.0005
1e-07	0.00138947		3e-06	0.0013
1e-06	0.00342935		1e-05	0.00167
1e-05	0.00818962		3e-05	0.00171
0.0001	0.0147624		0.0001	0.00339
0.001	0.0170267		0.0003	0.00443
0.01	0.0180445		0.001	0.00578
0.1	0.0199111		0.01	0.00605
			0.1	0.00616
mGluR2/7 Glu Histogram Values
	0 Glu	SEM 0 Glu	100nM Glu	SEM 100 nM Glu	1uM Glu	SEM 1 uM Glu	10uM Glu	SEM 10 uM Glu	100uM Glu	SEM 100 uM Glu	mGluR2-7 10mM Glu	SEM mGluR2-7 10mM Glu	mGluR2-7 100 mM Glu	SEM mGluR2-7 100 mM Glu
0	7.04555e-05	3.6054e-05	0.00109	0.00102	0.000987645	0.000482052	0.00145	0.00068244	0.00543	0.00131	0.00219	0.000905892	0.00414	0.00196
0.02	0	0	0.000395451	0.000323316	0.000628162	0.000295467	0.00209	0.000538454	0.006	0.00152	0.00169	0.000526856	0.00315	0.00125
0.04	1.77494e-05	1.77704e-05	0.000652714	0.000467954	0.000787629	0.000279863	0.00262	0.00116	0.00955	0.00233	0.00515	0.00148	0.00606	0.0024
0.06	0	0	0.00163	0.000870723	0.00147	0.000672812	0.0043	0.000757807	0.02224	0.00578	0.00946	0.00166	0.01304	0.00475
0.08	0.000359472	0.000102411	0.00174	0.000788188	0.0037	0.000865036	0.00545	0.000741657	0.03208	0.00773	0.02084	0.00214	0.01936	0.00721
0.1	0.000432684	0.000300343	0.00289	0.000741149	0.00708	0.00258	0.01115	0.00168	0.04432	0.01056	0.02934	0.00456	0.02409	0.00646
0.12	0.000572875	0.000103116	0.00408	0.00112	0.00829	0.0025	0.01563	0.00204	0.04464	0.00758	0.03967	0.00466	0.03406	0.01011
0.14	0.00145	0.000517252	0.00683	0.0024	0.01214	0.00413	0.01959	0.000303417	0.05486	0.01074	0.04819	0.00598	0.04951	0.01034
0.16	0.00215	0.000503878	0.0092	0.00201	0.02021	0.00877	0.02387	0.00319	0.0574	0.00856	0.06057	0.00592	0.06029	0.01569
0.18	0.00485	0.00033457	0.00968	0.00244	0.02363	0.00945	0.03204	0.00227	0.06197	0.00498	0.07755	0.00407	0.07957	0.00994
0.2	0.00669	0.000405037	0.01328	0.00271	0.02635	0.01055	0.03662	0.00355	0.06904	0.00404	0.08547	0.00474	0.09323	0.01448
0.22	0.01035	0.000836242	0.01407	0.00351	0.03227	0.01246	0.04395	0.00595	0.07212	0.00407	0.08181	0.00223	0.10883	0.01071
0.24	0.01688	0.00147	0.01685	0.00509	0.03514	0.01081	0.05215	0.00557	0.07394	0.00482	0.08654	0.00227	0.12023	0.01438
0.26	0.02312	0.00283	0.01981	0.00469	0.03797	0.00843	0.06019	0.00618	0.0676	0.00485	0.08476	0.00916	0.10079	0.01683
0.28	0.03153	0.0022	0.02507	0.00622	0.0421	0.00627	0.06693	0.0047	0.06466	0.0058	0.07229	0.0059	0.07957	0.01846
0.3	0.04006	0.00292	0.03029	0.00692	0.05005	0.00649	0.07079	0.0046	0.05447	0.00638	0.06075	0.00564	0.05667	0.00628
0.32	0.05	0.007	0.03997	0.00868	0.05764	0.00589	0.07027	0.00427	0.04757	0.00483	0.04636	0.00414	0.04394	0.00873
0.34	0.06185	0.00498	0.04846	0.0101	0.06639	0.00663	0.07295	0.00372	0.03916	0.00614	0.03503	0.00526	0.03203	0.01004
0.36	0.06855	0.00434	0.06176	0.00988	0.0676	0.00729	0.06533	0.00237	0.02627	0.00402	0.0288	0.00152	0.02451	0.00407
0.38	0.07654	0.00312	0.07443	0.0093	0.07238	0.00528	0.05996	0.00297	0.02561	0.00323	0.02334	0.00203	0.01263	0.00411
0.4	0.0824	0.000274493	0.07999	0.00704	0.07311	0.00789	0.05535	0.0031	0.02228	0.00335	0.02256	0.00143	0.00861	0.00334
0.42	0.08788	0.00445	0.08634	0.00481	0.06589	0.00679	0.04579	0.00209	0.01947	0.00328	0.02054	0.0025	0.00606	0.00151
0.44	0.08581	0.00511	0.08976	0.00361	0.06007	0.00779	0.04294	0.00299	0.01743	0.0035	0.0162	0.0035	0.00462	0.00331
0.46	0.07757	0.00507	0.08068	0.00809	0.05217	0.01055	0.03648	0.00501	0.01504	0.00327	0.01276	0.00311	0.00246	0.00197
0.48	0.06718	0.00611	0.07319	0.01111	0.04542	0.00922	0.02957	0.00536	0.01213	0.00327	0.01066	0.00263	0.00231	0.002
0.5	0.05657	0.00523	0.05868	0.01068	0.03941	0.00983	0.02163	0.00484	0.0087	0.00231	0.00734	0.00375	0.00429	0.00413
0.52	0.04451	0.00398	0.04602	0.01003	0.02952	0.00915	0.01615	0.00437	0.00759	0.00267	0.00413	0.00213	0.00296	0.00296
0.54	0.03262	0.0058	0.036	0.00955	0.02384	0.00854	0.01243	0.00545	0.00523	0.00198	0.00333	0.00252	0.000938967	0.000938967
0.56	0.02421	0.003	0.02632	0.00833	0.01639	0.00556	0.00808	0.00422	0.00433	0.00227	0.00167	0.00123	0.00113	0.00084223
0.58	0.0172	0.00165	0.01755	0.00604	0.01099	0.00394	0.00497	0.00333	0.0037	0.00216	0.000294907	0.000267218	0.000704225	0.000704225
0.6	0.01123	0.0018	0.01	0.00373	0.00684	0.00226	0.00386	0.00255	0.00184	0.0012	0.000457897	0.000367231	0.000234742	0.000234742
0.62	0.00673	0.00159	0.00668	0.00293	0.00375	0.00151	0.00215	0.00165	0.00141	0.00105	0.000154948	0.000127654	0	0
0.64	0.00491	0.00146	0.00314	0.00136	0.00231	0.000937207	0.000985621	0.000711964	0.0015	0.00116	4.19948e-05	4.20445e-05	0	0
0.66	0.00179	0.000372136	0.00175	0.00084546	0.00169	0.000776787	0.000723859	0.000612755	0.000194347	0.000194347	2.09974e-05	2.10223e-05	0	0
0.68	0.0017	0.00118	0.000774231	0.000342408	0.000688109	0.000298708	0.000420471	0.000363888	0.000171842	8.29772e-05	4.19948e-05	4.20445e-05	0	0
0.7	0.000667361	0.000572261	0.000344134	0.000155076	0.000571796	0.000315118	0.000830719	0.000797317	2.86993e-05	2.86993e-05	0	0	0	0
0.72	0.000710697	0.000537497	0.00017309	9.52195e-05	0.000249971	0.000122357	0.000160134	0.000160134	0	0	0	0	0	0
0.74	0.000484377	0.000401485	2.85774e-05	2.41316e-05	0.000120097	6.42694e-05	0	0	2.86993e-05	2.86993e-05	0	0	0	0
0.76	7.65755e-06	7.66663e-06	2.89578e-05	1.7788e-05	7.74451e-05	4.56481e-05	0.000124626	0.000124626	0	0	0	0	0	0
0.78	0.000133067	0.000133225	0	0	4.60753e-06	4.60753e-06	0	0	0	0	0	0	0	0
0.8	0	0	2.25271e-05	1.3943e-05	0	0	0	0	0	0	0	0	0	0
0.82	0	0	2.47372e-05	2.48045e-05	4.60753e-06	4.60753e-06	0	0	0	0	0	0	0	0
0.84	0.000133067	0.000133225	0	0	0	0	0	0	0	0	0	0	0	0
0.86	0	0	0	0	0	0	4.1707e-06	4.1707e-06	0	0	0	0	0	0
0.88	0	0	0	0	0	0	0	0	0	0	0	0	0	0
0.9	6.65336e-05	6.66125e-05	0	0	0	0	0	0	0	0	0	0	0	0
0.92	0	0	0	0	0	0	0	0	0	0	0	0	0	0
0.94	0	0	0	0	0	0	0	0	0	0	0	0	0	0
0.96	0	0	0	0	0	0	0	0	0	0	0	0	0	0
0.98	0	0	0	0	0	0	0	0	0	0	0	0	0	0
1	1.24425e-05	1.24572e-05	0.000338302	0.000324736	8.49185e-05	8.49185e-05	0	0	0	0	0	0	0	0
mGluR2/2(YADA) Histogram Values
	0 Glu	SEM 0 Glu	1uM Glu	SEM 1 uM Glu	3uM Glu	SEM 3 uM Glu	10uM Glu	SEM 10 uM Glu	30uM Glu	SEM 30 uM Glu	100uM Glu	SEM 100 uM Glu	300uM Glu	SEM 300 uM Glu	1mM Glu	SEM 1 mM Glu	10mM Glu	SEM 10 mM Glu
0	0.00043478	0.00043478	0.00157	0.00101	0.00264	0.00122	0.00362	0.0013	0.00522	0.00253	0.00083334	0.00118	0.00875	0.0038	0.0022	0.000744092	0.00197	0.000623791
0.02	0.000185185	0.000185185	0.00106	0.000266828	0.000818677	8.12694e-05	0.00193	0.00058043	0.00176	0.00082022	0.00141	0.000426484	0.00249	0.000626256	0.00152	0.00033262	0.00206	0.000584923
0.04	0.00047619	0.00047619	0.00077799	0.000171303	0.00222	0.000604833	0.00244	0.000791246	0.00263	0.000691826	0.00283	0.00165	0.0031	0.000454922	0.00126	0.000202901	0.00235	0.000869517
0.06	0.000185185	0.000185185	0.00092505	0.000413657	0.00241	0.000635115	0.00303	0.00123	0.00325	0.00136	0.00283	0.00165	0.00478	0.00106	0.00184	0.00067635	0.00336	0.00124
0.08	0.000238095	0.000238095	0.00060247	0.000240569	0.00227	0.000780607	0.00317	0.000936543	0.00476	0.00109	0.00424	0.00128	0.00622	0.00133	0.00422	0.0012	0.00546	0.000986362
0.1	0	0	0.00167	0.000498348	0.00398	0.0011	0.00622	0.00243	0.00473	0.00134	0.00932	0.00218	0.01148	0.000945445	0.0073	0.00164	0.0072	0.000892944
0.12	0	0	0.00322	0.000841312	0.00683	0.00306	0.00829	0.0037	0.00628	0.00194	0.00622	0.00251	0.01442	0.00242	0.01016	0.00191	0.01278	0.0013
0.14	0.00021739	0.00021739	0.00336	0.000319916	0.00609	0.00147	0.01306	0.00375	0.00969	0.00151	0.01829	0.00242	0.02149	0.00493	0.01885	0.00308	0.01836	0.00137
0.16	0.00043478	0.00043478	0.00708	0.00186	0.01162	0.00314	0.01486	0.0036	0.01672	0.00108	0.0256	0.00308	0.02656	0.00339	0.0315	0.00648	0.02761	0.0028
0.18	0.000631615	0.000214947	0.00828	0.000473862	0.01653	0.00396	0.0184	0.00428	0.02052	0.00282	0.02957	0.000606245	0.03774	0.00611	0.03641	0.00489	0.04167	0.0036
0.2	0.00043478	0.00043478	0.00963	0.00336	0.01932	0.00425	0.02513	0.00461	0.02909	0.00318	0.04308	0.00193	0.04505	0.00532	0.04691	0.00512	0.04693	0.00384
0.22	0.00128	0.000809007	0.01526	0.00237	0.02799	0.00502	0.02739	0.00452	0.03821	0.00208	0.05076	0.00579	0.06098	0.00539	0.05768	0.00507	0.0583	0.00466
0.24	0.00225	0.000549754	0.01909	0.00369	0.03384	0.00425	0.03701	0.00593	0.04766	0.00382	0.06307	0.00273	0.06343	0.00415	0.07046	0.00683	0.07333	0.00526
0.26	0.0064	0.00107	0.02185	0.00261	0.03892	0.00546	0.04294	0.00561	0.04647	0.00255	0.06706	0.00134	0.06676	0.00269	0.07515	0.00744	0.07362	0.00367
0.28	0.00978	0.00142	0.03722	0.00574	0.04415	0.00582	0.05188	0.00742	0.05825	0.00527	0.07948	0.00477	0.06733	0.00114	0.06986	0.00565	0.07569	0.00256
0.3	0.01464	0.00397	0.04558	0.00812	0.05269	0.00346	0.06193	0.00855	0.06398	0.00319	0.08171	0.00243	0.06417	0.00606	0.07363	0.00274	0.07194	0.00691
0.32	0.02131	0.00317	0.0539	0.00804	0.05986	0.00413	0.06472	0.00837	0.07175	0.00403	0.08376	0.01004	0.06063	0.00355	0.06652	0.00403	0.06815	0.00595
0.34	0.02822	0.00445	0.06824	0.00781	0.07186	0.00527	0.06646	0.0045	0.06854	0.00402	0.06964	0.00657	0.05723	0.0055	0.06043	0.00253	0.05278	0.0035
0.36	0.04611	0.00849	0.0736	0.00836	0.07807	0.00327	0.07443	0.00522	0.06829	0.00227	0.06848	0.00256	0.05309	0.00264	0.05787	0.0038	0.05285	0.00435
0.38	0.0671	0.00732	0.09309	0.00399	0.08486	0.00268	0.07342	0.00357	0.0691	0.00274	0.06648	0.000527742	0.05457	0.00523	0.05177	0.00487	0.04983	0.00274
0.4	0.08756	0.00759	0.09193	0.005	0.08714	0.00601	0.07306	0.00726	0.0622	0.00417	0.05239	0.000549931	0.05096	0.00441	0.04995	0.00313	0.0454	0.00326
0.42	0.11584	0.00992	0.10458	0.00404	0.0794	0.0073	0.06857	0.00531	0.06026	0.00168	0.04665	0.01102	0.04288	0.00512	0.04492	0.00444	0.03711	0.00334
0.44	0.13103	0.0053	0.08933	0.01308	0.06944	0.00677	0.06145	0.00899	0.05191	0.00314	0.04049	0.00716	0.03811	0.00688	0.03575	0.00497	0.03785	0.00566
0.46	0.12615	0.00412	0.08292	0.01518	0.05912	0.00711	0.05476	0.00869	0.04778	0.00272	0.02524	0.01145	0.03014	0.00488	0.03228	0.00541	0.03477	0.00503
0.48	0.11558	0.00532	0.06249	0.01066	0.03838	0.00465	0.04188	0.00697	0.03729	0.00439	0.01967	0.00439	0.02475	0.00449	0.02509	0.00424	0.0288	0.00492
0.5	0.09262	0.00917	0.04462	0.00658	0.0256	0.00552	0.0261	0.00504	0.02627	0.00239	0.01381	0.000673293	0.02016	0.00264	0.02271	0.00468	0.0205	0.00306
0.52	0.05478	0.00715	0.02482	0.00278	0.01627	0.00271	0.02132	0.00344	0.01897	0.0014	0.00563	0.00068472	0.01479	0.00154	0.01623	0.00335	0.01472	0.00312
0.54	0.03223	0.00644	0.01228	0.00164	0.01454	0.0045	0.01313	0.00359	0.01149	0.00279	0.00366	0.000325552	0.00989	0.00253	0.01129	0.00213	0.00909	0.00279
0.56	0.01751	0.00375	0.00489	0.00162	0.00807	0.00252	0.0089	0.00195	0.0091	0.00154	0.00113	2.24294e-05	0.00611	0.0022	0.00594	0.000610785	0.0073	0.00297
0.58	0.01145	0.00368	0.0048	0.000635267	0.00676	0.00275	0.00662	0.00169	0.00584	0.00136	0.00198	0.000437699	0.00437	0.00139	0.00249	0.000815138	0.00381	0.00137
0.6	0.00484	0.000910496	0.00229	0.00101	0.00592	0.00157	0.00462	0.000832469	0.00461	0.00195	0.00056349	1.12147e-05	0.00411	0.00179	0.00241	0.000503312	0.00184	0.000722589
0.62	0.00462	0.000969906	0.00119	0.000531956	0.00399	0.00152	0.00313	0.00125	0.00497	0.00116	0.00027778	0.00039284	0.00372	0.00138	0.00089924	0.000377079	0.00155	0.000667099
0.64	0.0011	0.000446759	0.00135	0.00050033	0.00288	0.000774093	0.00201	0.000627726	0.00442	0.00139	0.00085713	0.00121	0.00165	0.000760735	0.000978812	0.00029456	0.000999997	0.000518077
0.66	0.000208335	0.000208335	0.00074953	0.000279473	0.00185	0.000784	0.00179	0.000703004	0.00366	0.00157	0.00057142	0.00080811	0.00175	0.000995113	0.000501092	0.000226819	0.000119047	0.000119022
0.68	0.000185185	0.000185185	0.00091082	0.000284949	0.0006529	0.000467868	0.000842172	0.000564369	0.00122	0.000764369	0	0	0.000961664	0.000402925	0	0	0.00075397	0.000500903
0.7	0.00037037	0.00037037	0.00014706	0.00014706	0.00109	0.000676692	0.00034978	0.000231025	0.00082978	0.00034668	0	0	0.00121	0.000910145	0.000413944	0.000290967	0.00011111	0.000111087
0.72	0	0	0.00016129	0.00016129	0.00036788	0.00018854	0.000472688	0.000226413	0.00090978	0.000330662	0	0	0.00105	0.000752106	0.000117648	0.000117968	0.00049603	0.000242791
0.74	0.000455485	0.000263517	0.00032258	0.000186242	0.000534547	0.000196973	0.000356708	0.000241441	0.00070978	0.000199848	0	0	0.000668064	0.000286775	0.000117648	0.000117968	0	0
0.76	0.00044643	0.000258889	0.0006167	0.000356809	0	0	0.000226476	0.000139639	0.000782164	0.000192797	0	0	0.000262364	0.000161138	0	0	0.000369047	0.00016649
0.78	0.000238095	0.000238095	0.00046964	0.00030669	9.804e-05	9.80196e-05	0	0	0.000703804	0.000425542	0	0	0.000422364	0.000174932	0	0	0.00013889	0.000138861
0.8	0	0	0	0	0	0	0.000114284	0.000114595	0.000194284	0.000122354	0	0	0	0	0.000117648	0.000117968	0.000119047	0.000119022
0.82	0.000185185	0.000185185	0.00016129	0.00016129	0	0	0	0	0.000308568	0.000223093	0	0	0	0	0	0	0.00025	0.000159538
0.84	0.000238095	0.000238095	0	0	0	0	0.000121212	0.000121542	0	0	0	0	0	0	0	0	0.00049603	0.000356294
0.86	0	0	0	0	9.52367e-05	9.52168e-05	0	0	0	0	0	0	0.000133332	0.000133695	0	0	0.000349203	0.000241718
0.88	0	0	0.00016129	0.00016129	0	0	0.000125	0.00012534	0	0	0	0	0	0	0	0	0.000119047	0.000119022
0.9	0.000238095	0.000238095	0	0	0	0	0	0	0	0	0	0	0	0	0	0	0.00025	0.000159538
0.92	0	0	0	0	0	0	0	0	0	0	0	0	0	0	0	0	0	0
0.94	0	0	0	0	0	0	0	0	0	0	0	0	0	0	0	0	0	0
0.96	0	0	0	0	0	0	0	0	0	0	0	0	0	0	0	0	0	0
0.98	0	0	0	0	0	0	0	0	0	0	0	0	0	0	0	0	0	0
1	0	0	0	0	0	0	0	0	0	0	0	0	0	0	0	0	0	0

## Sheet: Figure 5
Figure 5b Histogram values
	mGluR2, 10nM DCG	SEM mGluR2, 10nM DCG	mGluR2/7, 10nM DCG	SEM mGluR2/7, 10nM DCG	mGluR2/7, 100uM DCG-IV	SEM mGluR2/7, 100uM DCG-IV
0	0	0	0.00030528	0.000194631	0.000820091	0.000260283
0.02	0	0	0.000110528	0.000110528	0.000809245	0.00023517
0.04	0	0	4.38982e-05	4.38982e-05	0.00245	0.000768503
0.06	0	0	0.000539376	0.000302192	0.00348	0.000725184
0.08	8.28912e-05	8.28912e-05	0.000215918	0.000192206	0.00703	0.00129
0.1	0	0	0.000923117	0.000237457	0.01368	0.00323
0.12	0	0	0.00316	0.000892106	0.02307	0.00283
0.14	0.000149254	0.000149254	0.00502	0.00148	0.03226	0.00352
0.16	0.000363443	0.000363443	0.01413	0.00462	0.05305	0.00717
0.18	0.00109	0.00103	0.02485	0.0053	0.06698	0.0039
0.2	0.0022	0.00155	0.03019	0.00532	0.08671	0.00694
0.22	0.00439	0.00266	0.04068	0.0049	0.0962	0.00176
0.24	0.01071	0.00673	0.04695	0.0056	0.10201	0.00354
0.26	0.00811	0.00447	0.0571	0.00742	0.09773	0.00344
0.28	0.01013	0.00244	0.05596	0.0055	0.08432	0.00657
0.3	0.00873	0.00144	0.05345	0.00667	0.07031	0.00249
0.32	0.0145	0.00145	0.06427	0.00878	0.05957	0.00637
0.34	0.01677	0.00285	0.07169	0.0097	0.04483	0.00258
0.36	0.02996	0.00541	0.08417	0.00722	0.03315	0.00289
0.38	0.05656	0.01005	0.09033	0.00549	0.02876	0.00242
0.4	0.077	0.01139	0.08843	0.00892	0.02051	0.00208
0.42	0.11453	0.01503	0.08486	0.00973	0.01545	0.00277
0.44	0.14114	0.01429	0.05832	0.00855	0.01258	0.0017
0.46	0.14946	0.01296	0.04816	0.01203	0.01089	0.00286
0.48	0.14034	0.0052	0.02688	0.00453	0.00848	0.00136
0.5	0.09405	0.01014	0.01766	0.00404	0.00639	0.00125
0.52	0.06894	0.01479	0.01197	0.00321	0.00423	0.00137
0.54	0.03267	0.00702	0.01018	0.00359	0.00321	0.00118
0.56	0.01173	0.00351	0.00515	0.00165	0.0032	0.00133
0.58	0.00443	0.00247	0.00176	0.00066028	0.00237	0.00107
0.6	0.00176	0.00163	0.000882973	0.000640108	0.00175	0.000936792
0.62	0.000206186	0.000206186	0.00111	0.000911471	0.00139	0.000822364
0.64	0	0	0.000373818	0.000307409	0.000733366	0.00044101
0.66	0	0	0.000118753	0.000118753	0.00084482	0.000615416
0.68	0	0	3.27225e-05	3.27225e-05	0.000318158	0.000209766
0.7	0	0	0	0	0.000134817	0.000104989
0.72	0	0	0	0	0.000171668	0.000141184
0.74	0	0	0	0	4.85248e-05	4.85248e-05
0.76	0	0	0	0	3.68514e-05	3.68514e-05
0.78	0	0	0	0	4.89826e-05	3.47442e-05
0.8	0	0	0	0	0	0
0.82	0	0	0	0	1.21312e-05	1.21312e-05
0.84	0	0	0	0	0	0
0.86	0	0	0	0	0	0
0.88	0	0	0	0	0	0
0.9	0	0	0	0	0	0
0.92	0	0	0	0	0	0
0.94	0	0	0	0	0	0
0.96	0	0	0	0	0	0
0.98	0	0	0	0	0	0
1	0	0	0	0	0	0
Figure 5d histogram values
	mGluR7 1mM LSP4	mGluR2/7 0 LSP4	SEM mGluR2/7 0 LSP4	mGluR2/7 1uM LSP4	SEM mGluR2/7 1uM LSP4	mGluR2/7 1mM LSP4	SEM mGluR2/7 1mM LSP4
0	0.000252921	7.04555e-05	3.6054e-05	0.00041766	0.000181631	0.0012	0.000187936
0.02	0.000512819	0	0	0.000488245	0.000225134	0.00319	0.000614956
0.04	0.00106	1.77494e-05	1.77704e-05	0.000854898	0.000341217	0.00803	0.00099467
0.06	0.00223	0	0	0.00156	0.000607255	0.02086	0.00409
0.08	0.00405	0.000359472	0.000102411	0.00341	0.000885365	0.03919	0.00578
0.1	0.00968	0.000432684	0.000300343	0.00646	0.000949644	0.06115	0.00819
0.12	0.01624	0.000572875	0.000103116	0.01124	0.00189	0.08299	0.00878
0.14	0.02495	0.00145	0.000517252	0.01902	0.00351	0.09709	0.00613
0.16	0.03524	0.00215	0.000503878	0.03093	0.00497	0.11144	0.00637
0.18	0.04315	0.00485	0.00033457	0.04404	0.00721	0.11104	0.00922
0.2	0.05267	0.00669	0.000405037	0.05439	0.0057	0.09243	0.00691
0.22	0.05734	0.01035	0.000836242	0.0686	0.00614	0.07688	0.00469
0.24	0.06202	0.01688	0.00147	0.0783	0.00583	0.0587	0.00546
0.26	0.06261	0.02312	0.00283	0.08336	0.00452	0.04399	0.00631
0.28	0.05286	0.03153	0.0022	0.08758	0.00177	0.0364	0.00529
0.3	0.04642	0.04006	0.00292	0.08458	0.00499	0.0262	0.00409
0.32	0.03915	0.05	0.007	0.08161	0.00607	0.02119	0.00237
0.34	0.03725	0.06185	0.00498	0.0731	0.00622	0.0212	0.0021
0.36	0.03497	0.06855	0.00434	0.06325	0.00623	0.01654	0.00194
0.38	0.03442	0.07654	0.00312	0.05637	0.00549	0.0151	0.00258
0.4	0.03418	0.0824	0.000274493	0.04186	0.004	0.01518	0.00328
0.42	0.03687	0.08788	0.00445	0.03189	0.00386	0.01223	0.00319
0.44	0.0419	0.08581	0.00511	0.02233	0.0043	0.00882	0.00246
0.46	0.04881	0.07757	0.00507	0.01479	0.00409	0.00582	0.00172
0.48	0.04808	0.06718	0.00611	0.01053	0.00335	0.00344	0.00107
0.5	0.04708	0.05657	0.00523	0.00683	0.00305	0.00136	0.000493062
0.52	0.04051	0.04451	0.00398	0.00513	0.00237	0.000546412	0.000197671
0.54	0.03015	0.03262	0.0058	0.00397	0.0019	0.000333806	0.000130694
0.56	0.02161	0.02421	0.003	0.00329	0.00154	0.000146298	7.22669e-05
0.58	0.01409	0.0172	0.00165	0.00123	0.000649536	5.27576e-05	3.96632e-05
0.6	0.00879	0.01123	0.0018	0.00118	0.000636085	1.0877e-05	6.8789e-06
0.62	0.00512	0.00673	0.00159	0.000837646	0.000577447	1.22331e-05	7.79079e-06
0.64	0.00304	0.00491	0.00146	0.000313605	0.000254869	6.71583e-06	6.71443e-06
0.66	0.00146	0.00179	0.000372136	0.00146	0.00135	0	0
0.68	0.000662408	0.0017	0.00118	0.000940759	0.000873763	0	0
0.7	0.000213236	0.000667361	0.000572261	0.00119	0.00115	0	0
0.72	1.80133e-05	0.000710697	0.000537497	0.000947765	0.000933915	0	0
0.74	1.11408e-05	0.000484377	0.000401485	0.00119	0.00117	0	0
0.76	4.5884e-05	7.65755e-06	7.66663e-06	0.000303458	0.000296589	5.35975e-06	5.35863e-06
0.78	0	0.000133067	0.000133225	7.20254e-05	7.20104e-05	0	0
0.8	1.38427e-05	0	0	0	0	0	0
0.82	9.57089e-05	0	0	1.71527e-05	1.71491e-05	0	0
0.84	0.000101617	0.000133067	0.000133225	0	0	0	0
0.86	0	0	0	5.71755e-06	5.71636e-06	0	0
0.88	4.52379e-05	0	0	8.21666e-05	8.21495e-05	0	0
0.9	0	6.65336e-05	6.66125e-05	3.28666e-05	3.28598e-05	0	0
0.92	0	0	0	1.64333e-05	1.64299e-05	0	0
0.94	3.40971e-05	0	0	0	0	0	0
0.96	0	0	0	0	0	0	0
0.98	0	0	0	0	0	0	0
1	0	1.24425e-05	1.24572e-05	0	0	0	0
Figure 5f histogram values
	mGluR2/7 +MAG	SEM mGluR2/7 +MAG	mGluR2/7 +MAG, 100uMLY34	SEM mGluR2/7 +MAG, 100uMLY34	mGluR7/7 +MAG	SEM mGluR7/7 +MAG
0	0.0033	0.00049436	0.00591	0.00155	0.00254	0.000347032
0.02	0.00382	0.000393207	0.00582	0.00121	0.00189	0.000542859
0.04	0.00683	0.000358616	0.00971	0.00197	0.0029	8.57605e-05
0.06	0.01399	0.00129	0.01513	0.00328	0.00447	0.000596778
0.08	0.0218	0.0016	0.02655	0.00483	0.0073	0.000662042
0.1	0.03729	0.00383	0.03882	0.00608	0.01297	0.00153
0.12	0.0509	0.00555	0.05341	0.00706	0.01678	0.000173217
0.14	0.07498	0.00763	0.06889	0.00768	0.02334	0.000452153
0.16	0.08747	0.00764	0.07633	0.00767	0.0309	0.00138
0.18	0.10158	0.00965	0.08037	0.00702	0.0384	0.00445
0.2	0.10263	0.00581	0.08333	0.00343	0.04445	0.00228
0.22	0.09595	0.00397	0.07356	0.0024	0.04953	0.000963773
0.24	0.08301	0.00157	0.06642	0.00185	0.0482	0.00252
0.26	0.06319	0.00257	0.06036	0.00266	0.04357	0.0019
0.28	0.05247	0.00327	0.05218	0.0047	0.04065	0.000776418
0.3	0.04043	0.0044	0.04761	0.00527	0.03974	0.00221
0.32	0.03107	0.00525	0.04504	0.00633	0.03904	0.00103
0.34	0.02711	0.0054	0.03973	0.00468	0.03993	0.00591
0.36	0.01999	0.00397	0.03102	0.00417	0.04366	0.00554
0.38	0.01661	0.00418	0.02796	0.00474	0.04693	0.00206
0.4	0.01401	0.00368	0.01832	0.0035	0.04797	0.00172
0.42	0.0117	0.00325	0.01661	0.00354	0.05258	0.00184
0.44	0.00972	0.00272	0.01274	0.00357	0.0529	0.0014
0.46	0.0088	0.00223	0.00862	0.00233	0.05015	0.00227
0.48	0.00696	0.00199	0.00614	0.00157	0.04783	0.00269
0.5	0.00505	0.00143	0.00353	0.000940691	0.04245	0.00329
0.52	0.00336	0.00111	0.00374	0.00124	0.03711	0.0031
0.54	0.00151	0.000484426	0.00279	0.00107	0.02744	0.00298
0.56	0.00111	0.000546155	0.00223	0.000857304	0.02087	0.00309
0.58	0.000650926	0.000371085	0.00242	0.000983057	0.01294	0.00244
0.6	0.000666353	0.000394487	0.00276	0.00108	0.00909	0.000964015
0.62	0.000612084	0.000356815	0.00274	0.00135	0.00504	0.00155
0.64	0.000467875	0.000316935	0.00272	0.00138	0.00408	0.0016
0.66	0.000387397	0.00025249	0.0022	0.0014	0.0029	0.00125
0.68	0.000158906	0.000124686	0.00179	0.000945028	0.00215	0.00105
0.7	0.000150952	0.00015092	0.00115	0.000695761	0.00171	0.00112
0.72	7.94483e-05	7.94318e-05	0.000736978	0.000405714	0.00115	0.000911733
0.74	7.94483e-06	7.94318e-06	0.000186799	9.77777e-05	0.00136	0.00106
0.76	3.17793e-05	3.17727e-05	0.000212394	0.000108444	0.000511302	0.000217507
0.78	0	0	5.57867e-05	4.05686e-05	0.000727579	0.000540535
0.8	0	0	2.71103e-05	2.71047e-05	0.000236659	0.000164211
0.82	4.7669e-05	4.76591e-05	3.39696e-05	2.30794e-05	0.000280339	0.000107416
0.84	0	0	3.73927e-05	3.73849e-05	0.000260507	0.000122582
0.86	7.94483e-06	7.94318e-06	2.30681e-05	2.30632e-05	0.00022319	8.66937e-05
0.88	1.58897e-05	1.58864e-05	3.80251e-05	2.48511e-05	0.000251552	0.000136722
0.9	0	0	0	0	0.000209058	0.000162947
0.92	0	0	0	0	0.000148102	0.000103379
0.94	0	0	0	0	0.000141153	9.67036e-05
0.96	0	0	0	0	5.77717e-05	3.54846e-05
0.98	0	0	0	0	0	0
1	5.73053e-05	5.72933e-05	2.91142e-05	1.85726e-05	1.35811e-05	1.35972e-05

## Sheet: Figure 6
	mGluR2	SEM mGluR2	mGluR7	SEM mGluR7	mGluR2/7	SEM mGluR2/7
0	8.25741e-05	8.25569e-05	2.01973e-05	1.15343e-05	0.000166131	8.40211e-05
0.02	8.59358e-06	5.43591e-06	3.96699e-05	2.58448e-05	9.56972e-05	4.87396e-05
0.04	3.79133e-06	3.79054e-06	3.36827e-05	2.02184e-05	0.000164357	0.0001433
0.06	1.24184e-05	9.31531e-06	0.00010336	4.58103e-05	0.000229947	0.000213304
0.08	2.85854e-05	2.38029e-05	0.000215597	8.67972e-05	0.000489496	0.000336016
0.1	1.93506e-05	1.027e-05	0.000252214	0.000111294	0.000787982	0.00051074
0.12	8.35003e-05	2.92338e-05	0.000316541	0.000115178	0.00139	0.000991236
0.14	9.7001e-05	2.5686e-05	0.00053117	0.000161701	0.00265	0.00153
0.16	0.000226905	8.56114e-05	0.000713664	0.000223349	0.00434	0.00182
0.18	0.000634335	0.000296296	0.000982505	0.000229727	0.0074	0.00279
0.2	0.00105	0.00027235	0.00116	0.000241171	0.01008	0.00362
0.22	0.00183	0.000520864	0.00127	0.000262835	0.01311	0.00399
0.24	0.00311	0.00116	0.00183	0.000361439	0.01881	0.00487
0.26	0.0044	0.00129	0.00214	0.000358366	0.02572	0.00547
0.28	0.00717	0.00158	0.00363	0.000635447	0.03469	0.00625
0.3	0.01093	0.0023	0.00597	0.00104	0.04708	0.00699
0.32	0.01784	0.00314	0.00998	0.00143	0.06044	0.00832
0.34	0.02681	0.00456	0.01633	0.00209	0.07328	0.00862
0.36	0.03977	0.00516	0.02649	0.00297	0.08274	0.0076
0.38	0.0545	0.00461	0.0407	0.00416	0.09158	0.00745
0.4	0.07121	0.00493	0.05757	0.00514	0.0915	0.00511
0.42	0.08823	0.00483	0.07472	0.00522	0.08995	0.00527
0.44	0.09994	0.00459	0.09315	0.00391	0.08114	0.00677
0.46	0.109	0.00383	0.10607	0.00436	0.06778	0.00875
0.48	0.10611	0.00504	0.11505	0.00477	0.05545	0.00984
0.5	0.09534	0.00577	0.11551	0.00546	0.04234	0.01063
0.52	0.08127	0.00554	0.10359	0.00462	0.03234	0.00969
0.54	0.06373	0.00529	0.08178	0.00526	0.02293	0.00774
0.56	0.04537	0.00489	0.05704	0.00599	0.01559	0.00596
0.58	0.03071	0.00474	0.03692	0.00492	0.01035	0.00417
0.6	0.0186	0.00427	0.02158	0.0034	0.00604	0.00258
0.62	0.01031	0.00309	0.01202	0.0023	0.00346	0.00155
0.64	0.00531	0.00203	0.00629	0.00139	0.00219	0.000942882
0.66	0.003	0.00105	0.00306	0.000779338	0.00133	0.000554436
0.68	0.00157	0.000640423	0.00136	0.000377213	0.000938302	0.000407646
0.7	0.000745726	0.000299624	0.000665837	0.000151645	0.000570024	0.000332767
0.72	0.000377655	0.000137803	0.000393067	0.000112389	0.000425787	0.000258112
0.74	0.000169796	8.12776e-05	0.000186213	4.41363e-05	0.000238355	0.00013958
0.76	0.000156832	7.94571e-05	0.00011949	3.96734e-05	5.71702e-05	4.71646e-05
0.78	0.000114277	6.40207e-05	4.38852e-05	1.64696e-05	5.24061e-05	3.0915e-05
0.8	2.68043e-05	1.81958e-05	3.85728e-05	1.79043e-05	3.31865e-05	3.26123e-05
0.82	5.572e-06	2.90854e-06	2.05645e-05	6.26869e-06	5.08502e-07	5.09886e-07
0.84	1.31367e-05	8.03218e-06	2.03134e-05	7.09908e-06	2.72448e-05	2.65347e-05
0.86	5.10635e-05	2.45694e-05	1.6152e-05	7.79076e-06	1.017e-06	1.01977e-06
0.88	1.7341e-05	1.27457e-05	2.1026e-05	1.53755e-05	5.08502e-07	5.09886e-07
0.9	9.58639e-06	3.54801e-06	1.4713e-05	5.79698e-06	1.38152e-05	1.32247e-05
0.92	9.49718e-06	6.01023e-06	1.44668e-05	1.01155e-05	0	0
0.94	8.04165e-06	4.65232e-06	7.10467e-06	2.4739e-06	0	0
0.96	2.78957e-06	1.85836e-06	5.35916e-06	5.35916e-06	0	0
0.98	3.76961e-06	2.62066e-06	0	0	5.08502e-07	5.09886e-07
1	5.90807e-07	5.90684e-07	1.43633e-06	1.43633e-06	7.59053e-06	5.10061e-06
Figure 6c Histogram values
	mGluR2 0 Glu	SEM mGluR2 0 Glu	mGluR2-7 0 Glu	SEM mGluR2-7 0 Glu	mGluR2-7 100 uM LY34	SEM mGluR2-7 100 uM LY34
0	0	0	0	0	3.09542e-05	1.90071e-05
0.02	0	0	0	0	0	0
0.04	0	0	1.68033e-05	1.68033e-05	5.16009e-06	5.17413e-06
0.06	0	0	1.45948e-05	8.61712e-06	1.89466e-05	1.89981e-05
0.08	0	0	9.17447e-05	7.98506e-05	6.32172e-05	2.73565e-05
0.1	0	0	6.94209e-05	4.01207e-05	0.000155226	6.35539e-05
0.12	6.5258e-05	5.87957e-05	0.000512698	0.000305392	0.000448424	0.000187525
0.14	4.98803e-06	4.98803e-06	0.00103	0.000539768	0.00108	0.000407712
0.16	6.33148e-05	6.33148e-05	0.00344	0.00144	0.00199	0.000719668
0.18	0.000281348	0.000169659	0.00477	0.00157	0.00417	0.00096264
0.2	0.000852472	0.000459549	0.00775	0.0018	0.0083	0.00177
0.22	0.00111	0.000489821	0.01028	0.00269	0.01238	0.00235
0.24	0.00161	0.00047861	0.01603	0.00372	0.01838	0.00359
0.26	0.00281	0.000666971	0.02539	0.0061	0.02564	0.00482
0.28	0.00665	0.00206	0.03692	0.00568	0.0361	0.00579
0.3	0.00974	0.00267	0.05424	0.00533	0.04619	0.00567
0.32	0.01681	0.00474	0.07183	0.00428	0.05926	0.00799
0.34	0.02802	0.00473	0.08592	0.00183	0.07284	0.00743
0.36	0.04411	0.00435	0.0955	0.00503	0.0812	0.00856
0.38	0.06161	0.00157	0.10738	0.00543	0.09075	0.00662
0.4	0.07729	0.00154	0.10043	0.00551	0.09687	0.00583
0.42	0.09265	0.00422	0.1008	0.00544	0.09676	0.00721
0.44	0.10346	0.00268	0.08341	0.00669	0.09684	0.01276
0.46	0.11495	0.00278	0.06853	0.00797	0.07807	0.0122
0.48	0.11213	0.00409	0.05054	0.0093	0.06215	0.00997
0.5	0.10769	0.0039	0.03333	0.00599	0.04356	0.00561
0.52	0.08572	0.00429	0.02041	0.00372	0.0304	0.00478
0.54	0.06126	0.006	0.01334	0.000893908	0.01768	0.0032
0.56	0.03607	0.00428	0.00502	0.000558281	0.00967	0.00248
0.58	0.01983	0.00419	0.00215	0.000745471	0.00492	0.00148
0.6	0.00912	0.00236	0.000688011	0.00047885	0.00262	0.000893562
0.62	0.00388	0.00147	9.27941e-05	8.37843e-05	0.000864082	0.000356351
0.64	0.00136	0.000367479	1.3143e-05	7.61324e-06	0.000394309	0.000201442
0.66	0.00037439	0.0001219	2.14611e-05	2.14611e-05	0.000139765	0.000109881
0.68	0.000223187	4.75667e-05	0	0	5.96672e-05	5.34114e-05
0.7	3.04599e-05	3.04599e-05	4.56538e-05	4.56538e-05	4.89956e-06	4.91289e-06
0.72	1.28713e-05	8.27479e-06	0	0	4.89956e-06	4.91289e-06
0.74	0	0	0	0	0	0
0.76	0	0	0	0	0	0
0.78	0	0	0	0	0	0
0.8	0	0	0	0	0	0
0.82	1.5528e-05	1.5528e-05	0	0	0	0
0.84	4.98504e-05	4.98504e-05	0	0	0	0
0.86	4.98504e-05	4.98504e-05	0	0	0	0
0.88	2.68528e-05	2.68528e-05	0	0	0	0
0.9	1.34264e-05	1.34264e-05	0	0	0	0
0.92	0	0	0	0	0	0
0.94	2.89544e-05	2.89544e-05	0	0	0	0
0.96	0	0	0	0	0	0
0.98	1.5528e-05	1.5528e-05	0	0	1.54739e-05	1.5516e-05
1	0	0	0	0	1.54739e-05	1.5516e-05
Figure 6e histogram values
	mGluR2-7 0 Glu	SEM mGluR2-7 0 Glu	mGluR2/7 ADX+Ro-64	SEM mGluR2/7 ADX+Ro-64	mGluR2/7 ADX+MNI-137	SEM mGluR2/7 ADX+MNI-137
0	0	0	0	0	0	0
0.02	0	0	0	0	0	0
0.04	1.68033e-05	1.68033e-05	0	0	0	0
0.06	1.45948e-05	8.61712e-06	0	0	0	0
0.08	9.17447e-05	7.98506e-05	0	0	0	0
0.1	6.94209e-05	4.01207e-05	3.74252e-05	3.74251e-05	0	0
0.12	0.000512698	0.000305392	0	0	0	0
0.14	0.00103	0.000539768	0.000154064	0.000112673	0	0
0.16	0.00344	0.00144	0.000549912	0.000549912	0	0
0.18	0.00477	0.00157	0.000967391	0.000928726	0	0
0.2	0.00775	0.0018	0.000775336	0.000523329	0	0
0.22	0.01028	0.00269	0.0034	0.00241	0.000416769	0.000276856
0.24	0.01603	0.00372	0.00247	0.00189	0.00137	0.000587513
0.26	0.02539	0.0061	0.00685	0.0032	0.00178	0.0012
0.28	0.03692	0.00568	0.01227	0.00527	0.00372	0.00118
0.3	0.05424	0.00533	0.02026	0.00524	0.01067	0.00327
0.32	0.07183	0.00428	0.02511	0.00461	0.0145	0.00402
0.34	0.08592	0.00183	0.03784	0.00446	0.02828	0.00798
0.36	0.0955	0.00503	0.06175	0.00542	0.05651	0.00939
0.38	0.10738	0.00543	0.09463	0.00988	0.08577	0.00943
0.4	0.10043	0.00551	0.12467	0.00974	0.10645	0.01093
0.42	0.1008	0.00544	0.14071	0.01393	0.14851	0.01455
0.44	0.08341	0.00669	0.13203	0.01357	0.14909	0.0162
0.46	0.06853	0.00797	0.11375	0.00969	0.1306	0.01281
0.48	0.05054	0.0093	0.0974	0.01139	0.10802	0.01923
0.5	0.03333	0.00599	0.06162	0.01133	0.06331	0.0113
0.52	0.02041	0.00372	0.03392	0.00655	0.03856	0.01064
0.54	0.01334	0.000893908	0.01544	0.00312	0.02384	0.0057
0.56	0.00502	0.000558281	0.00802	0.00249	0.01071	0.00532
0.58	0.00215	0.000745471	0.00436	0.00176	0.01261	0.00522
0.6	0.000688011	0.00047885	0.00083921	0.000590871	0.00395	0.00176
0.62	9.27941e-05	8.37843e-05	0.000197368	0.000197368	0.00093169	0.000567015
0.64	1.3143e-05	7.61324e-06	0	0	0.000396825	0.000396825
0.66	2.14611e-05	2.14611e-05	0	0	0	0
0.68	0	0	0	0	0	0
0.7	4.56538e-05	4.56538e-05	0	0	0	0
0.72	0	0	0	0	0	0
0.74	0	0	0	0	0	0
0.76	0	0	0	0	0	0
0.78	0	0	0	0	0	0
0.8	0	0	0	0	0	0
0.82	0	0	0	0	0	0
0.84	0	0	0	0	0	0
0.86	0	0	0	0	0	0
0.88	0	0	0	0	0	0
0.9	0	0	0	0	0	0
0.92	0	0	0	0	0	0
0.94	0	0	0	0	0	0
0.96	0	0	0	0	0	0
0.98	0	0	0	0	0	0
1	0	0	0	0	0	0

## Sheet: Figure 7
	mGluR2 4uM Glu	SEM mGluR2 4uM Glu	mGluR2-7 4uM Glu	SEM mGluR2-7 4uM Glu
0.01	-0.23127	0.01444	-0.36205	0.04101
0.02	-0.13347	0.01622	-0.29174	0.03476
0.03	-0.08704	0.0128	-0.22959	0.02616
0.04	-0.06416	0.01391	-0.18622	0.02157
0.05	-0.04941	0.01763	-0.14798	0.01852
0.06	-0.04329	0.01207	-0.14799	0.01576
0.07	-0.03596	0.01303	-0.12366	0.01394
0.08	-0.03563	0.01444	-0.10494	0.01168
0.09	-0.02663	0.01509	-0.09548	0.01184
0.1	-0.02326	0.01227	-0.07292	0.00825
0.11	-0.02471	0.00895	-0.06933	0.00858
0.12	-0.01374	0.01076	-0.0561	0.01038
0.13	-0.01091	0.01043	-0.04348	0.01155
0.14	-0.00675	0.0105	-0.04946	0.01388
0.15	-0.0179	0.00862	-0.0481	0.01021
0.16	-0.00798	0.01216	-0.0494	0.01075
0.17	-0.000116642	0.01176	-0.04386	0.0131
0.18	-0.00357	0.00969	-0.04162	0.01223
0.19	-0.00547	0.00745	-0.03169	0.01129
0.2	0.00529	0.0081	-0.03346	0.01083
0.21	-0.00254	0.0064	-0.02851	0.01198
0.22	-0.00113	0.01004	-0.03715	0.01243
0.23	0.00076412	0.00979	-0.02303	0.01525
0.24	-0.000216468	0.00795	-0.02277	0.01575
0.25	0.00384	0.00809	-0.01628	0.01477
0.26	-0.00619	0.00436	-0.02671	0.01207
0.27	-0.00178	0.00512	-0.03252	0.01405
0.28	0.00363	0.00688	-0.03638	0.01273
0.29	0.01283	0.0073	-0.02004	0.0199
0.3	0.01524	0.01079	-0.01252	0.01523
0.31	0.01111	0.00426	-0.00845	0.01624
0.32	0.01491	0.00779	-0.01831	0.01332
0.33	0.0149	0.00689	-0.02047	0.01142
0.34	0.0151	0.00412	0.00108	0.01135
0.35	0.01205	0.005	0.000470855	0.01816
0.36	0.01353	0.00555	0.00266	0.01367
0.37	0.00919	0.00607	0.02053	0.01341
0.38	0.01487	0.00579	0.00875	0.01281
0.39	0.00423	0.00369	0.00973	0.01137
0.4	0.00133	0.0036	0.00667	0.01271
0.41	0.00617	0.00335	0.01347	0.01144
0.42	0.00371	0.00467	0.01721	0.01202
0.43	0.01209	0.00399	0.02856	0.01102
0.44	0.01781	0.00787	0.03086	0.01233
0.45	0.0196	0.0122	0.02845	0.00817
0.46	0.01585	0.0123	0.02196	0.00928
0.47	0.02406	0.00804	0.02545	0.00559
0.48	0.02293	0.00796	0.02833	0.00739
0.49	0.02345	0.00927	0.03144	0.00703
0.5	0.02712	0.00685	0.02728	0.00731
0.51	0.02769	0.00729	0.02272	0.00956
0.52	0.02221	0.00542	0.03927	0.00964
0.53	0.02261	0.00855	0.03238	0.00964
0.54	0.02412	0.00911	0.03861	0.00819
0.55	0.02216	0.01239	0.03209	0.01173
0.56	0.01763	0.01185	0.03003	0.01267
0.57	0.01433	0.01002	0.0336	0.01009
0.58	0.02151	0.00887	0.02862	0.01062
0.59	0.01302	0.01622	0.0205	0.01205
0.6	0.01959	0.01417	0.02828	0.01046

## Sheet: Supplemental Figure 1
Supplemental Figure 1a titration values
mGluR2/2+GIRK
Glu	1	2	3	AVG	STD DEV
1e-06	0.121364	0.058439	0.0436976	0.0745002	0.0412492
1e-05	0.462394	0.429067	0.445242	0.445567	0.0166659
0.0001	0.945886	0.933468	0.928077	0.93581	0.00913268
0.001	1.05042	1.01239	1.0027	1.02184	0.0252242
0.01	1	1	1	1	0
Supplemental Figure 4d titration values
mGluR4/4
Glu	1	2	3	AVG	STD DEV
1e-08	0	0	0	0	0
1e-07	0.0365636	0.0169442	0.00739792	0.0203019	0.0148699
1e-06	0.0548223	0.038451	0.039913	0.0443954	0.00905945
1e-05	0.43431	0.402486	0.480977	0.439258	0.0394784
0.0001	0.90165	0.880505	0.90553	0.895895	0.0134688
0.001	1	1	1	1	0
Supplemental Figure 1f cross-correlation values
mGluR2/2 cross-correlation
	0 Glu	SEM 0 Glu	4uM Glu	SEM 4uM Glu	1mM Glu	SEM 1mM Glu
0.03	-0.07163	0.00715	-0.11249	0.00375	-0.01583	0.00573
0.06	-0.04064	0.0086	-0.07368	0.00176	-0.0078	0.00286
0.09	-0.03238	0.0029	-0.06046	0.00267	0.00405	0.002
0.12	-0.02078	0.0033	-0.04846	0.003	0.00277	0.00356
0.15	-0.00999	0.00338	-0.03734	0.00381	0.000376695	0.00265
0.18	-0.00744	0.00358	-0.03075	0.00338	-0.00132	0.00518
0.21	-0.00714	0.00491	-0.03091	0.00172	0.00546	0.00291
0.24	-0.000701587	0.00193	-0.03	0.00227	0.00583	0.00302
0.27	6.13588e-05	0.00293	-0.03229	0.000838673	0.00675	0.0013
0.3	0.00993	0.0015	-0.02579	0.00162	0.00576	0.00362
0.33	0.00535	0.00314	-0.02748	0.00452	0.00296	0.00151
0.36	-0.000748427	0.00409	-0.02094	0.00327	-0.000717851	0.00262
0.39	0.00478	0.00352	-0.0201	0.00553	0.01376	0.00341
0.42	0.0077	0.00337	-0.02068	0.00126	0.01068	0.00113
0.45	0.00174	0.00532	-0.01717	0.00322	0.00812	0.00308
0.48	0.00398	0.00286	-0.01421	0.00247	0.01146	0.00171
0.51	0.000352386	0.00383	-0.01678	0.00567	-0.000190015	0.00551
0.54	-0.00141	0.00573	-0.01477	0.0017	0.00546	0.0042
0.57	-1.90484e-05	0.00354	-0.01801	0.00338	0.00391	0.00206
0.6	0.00458	0.00205	-0.01333	0.00225	0.00532	0.00323
0.63	0.00672	0.00387	-0.01497	0.00324	0.00491	0.00137
0.66	0.01102	0.00253	-0.01317	0.00249	0.00519	0.00366
0.69	0.00296	0.00333	-0.01041	0.00549	0.01153	0.00409
0.72	0.00168	0.00308	-0.01488	0.00305	0.00422	0.0016
0.75	0.00145	0.00402	-0.00844	0.00287	0.00576	0.00204
0.78	0.0027	0.00208	-0.01394	0.000641278	0.0016	0.00432
0.81	0.0024	0.00368	-0.01072	0.00235	0.00381	0.00383
0.84	-0.00182	0.00482	-0.01588	0.00233	0.00383	0.00336
0.87	0.00122	0.00178	-0.0075	0.00255	0.0071	0.00283
0.9	-0.00276	0.00378	-0.01144	0.00236	0.00381	0.00402
0.93	0.0023	0.00134	-0.00994	0.00526	0.00609	0.00248
0.96	-0.000123332	0.00444	-0.00941	0.00435	0.00309	0.00767
0.99	0.000597556	0.00265	-0.00729	0.00385	-0.00143	0.00503
1.02	-0.00344	0.00304	-0.00605	0.0022	0.00681	0.00355
1.05	1.06146e-05	0.00245	-0.01178	0.00563	0.00736	0.00758
1.08	0.00322	0.00243	-0.00282	0.0018	0.00241	0.0048
1.11	-0.00201	0.00541	-0.0119	0.00225	0.000243961	0.00317
1.14	0.00249	0.00417	-0.00714	0.00448	0.00548	0.00514
1.17	-0.000380795	0.00462	-0.00603	0.00203	0.00866	0.00261
1.2	-0.0052	0.00262	-0.00488	0.0016	0.00535	0.00233
1.23	1.32683e-05	0.00398	-0.00579	0.00339	0.0054	0.0043
1.26	0.00144	0.00434	-0.003	0.00329	0.00624	0.00251
1.29	-0.0031	0.00662	-0.00943	0.00432	0.00561	0.00257
1.32	0.00111	0.00347	-0.00292	0.00344	0.00589	0.00484
1.35	-0.00339	0.00472	-0.00308	0.00363	0.01483	0.00425
1.38	-0.00489	0.00229	-0.00512	0.00334	0.00837	0.00291
1.41	-0.00681	0.00286	-0.00352	0.00229	0.00833	0.00294
1.44	-0.00656	0.00183	-0.00637	0.00318	0.00904	0.00441
1.47	-0.00467	0.00309	-0.0052	0.000881667	0.01172	0.0039
1.5	-0.00284	0.00465	-0.00259	0.00365	0.01187	0.0021
1.53	-0.00356	0.00173	-0.00491	0.00284	0.01213	0.00364
1.56	-0.00224	0.00386	0.000214957	0.00219	0.01226	0.00601
1.59	0.00252	0.0015	-0.00222	0.00403	0.01516	0.0029
1.62	0.00468	0.00205	-0.00106	0.00379	0.00699	0.00681
1.65	-0.00433	0.00467	0.00181	0.00264	0.01062	0.00283
1.68	0.00345	0.00482	-0.00495	0.0042	4.90744e-05	0.00608
1.71	-0.00112	0.00663	0.00226	0.00368	0.000694951	0.00392
1.74	-0.00153	0.00263	-0.00129	0.00238	0.00664	0.0013
1.77	-0.005	0.0042	-0.00257	0.00297	0.00456	0.0039
1.8	0.00489	0.0067	0.000832519	0.00327	0.00678	0.00438
1.83	-0.0046	0.00134	-0.00681	0.00291	0.00909	0.00225
1.86	-6.75553e-05	0.00373	0.00337	0.00323	0.00924	0.00213
1.89	-0.00438	0.00423	0.000393549	0.00188	0.00198	0.00848
1.92	0.00632	0.0048	0.000577235	0.00268	0.00418	0.00628
1.95	-0.0016	0.0085	-0.00114	0.00339	0.00516	0.00279
1.98	-0.00228	0.00373	0.00159	0.00392	0.00846	0.00559
2.01	-0.00135	0.00306	-0.00226	0.00385	0.00487	0.00241
2.04	0.00545	0.00574	-0.00198	0.00181	-4.72745e-05	0.00488
2.07	0.00258	0.0021	0.00409	0.0033	0.00817	0.00285
2.1	0.00548	0.00236	0.00335	0.00282	0.00753	0.00304
2.13	0.00443	0.00374	-0.00141	0.00424	0.00193	0.00598
2.16	0.000734884	0.00265	-0.00165	0.0039	0.00562	0.00429
2.19	0.00257	0.00315	0.00158	0.00431	-0.00133	0.00231
2.22	-0.00402	0.00658	-0.00281	0.00347	-0.00404	0.00474
2.25	0.00358	0.00321	0.000574521	0.00335	0.01011	0.00463
2.28	0.00761	0.00272	-0.00305	0.00445	0.01206	0.0019
2.31	0.00802	0.00543	-0.000849197	0.00542	0.00231	0.00486
2.34	0.00588	0.0028	0.00585	0.00468	0.00522	0.00168
2.37	0.00671	0.00449	0.00623	0.00357	0.00988	0.00373
2.4	0.0087	0.00364	0.0005315	0.00221	0.00622	0.00237
2.43	0.00712	0.0044	0.00129	0.0055	0.01169	0.00574
2.46	0.007	0.00353	-0.00126	0.00646	0.01192	0.00584
2.49	0.00605	0.00496	0.000277391	0.00664	0.00987	0.00401
2.52	0.00355	0.00553	-0.000116801	0.00202	-0.00154	0.00476
2.55	0.00291	0.00316	0.000300078	0.00657	0.00426	0.00347
2.58	0.00424	0.00506	-0.00159	0.00465	0.00344	0.0081
2.61	0.00275	0.00792	-0.00562	0.00295	0.00556	0.00109
2.64	0.00711	0.00816	-0.00757	0.00482	-0.00271	0.00445
2.67	-0.00215	0.00512	-0.00526	0.00705	0.00423	0.00594
2.7	-0.00109	0.00642	-0.00138	0.00534	-0.00207	0.00395
2.73	0.00415	0.00607	-0.00695	0.0014	0.00108	0.00735
2.76	0.00113	0.00398	0.00685	0.00603	-0.00232	0.00385
2.79	-0.00404	0.00286	0.00462	0.00566	0.00204	0.00197
2.82	0.00674	0.00134	0.00218	0.0028	0.00693	0.00167
2.85	-0.00357	0.00361	0.0045	0.00397	0.01025	0.00218
2.88	0.00514	0.00836	0.00531	0.00667	-0.00108	0.00588
2.91	-0.00227	0.00386	0.00516	0.00323	0.00499	0.00595
2.94	-0.000882253	0.0065	0.00462	0.00631	0.00435	0.00305
2.97	-0.000519289	0.00547	-0.00273	0.00724	0.00771	0.00483
mGluR7/7 cross-correlation
	0 Glu	SEM 0 Glu	1mM Glu	SEM 1mM Glu	10mM Glu	SEM 10mM Glu
0.06	0.000805663	0.00399	-0.00541	0.0036	-0.00701	0.00584
0.09	0.00251	0.00591	0.000846386	0.0033	-0.00954	0.0064
0.12	0.00257	0.00578	-0.00104	0.0043	-0.00653	0.00627
0.15	0.000412715	0.00589	-0.00463	0.00445	-0.01657	0.00688
0.18	-0.00526	0.00667	-0.00548	0.00399	-0.00998	0.0039
0.21	0.00513	0.00279	-0.00503	0.00347	-0.00879	0.00227
0.24	0.00296	0.00248	0.000320481	0.00516	-0.01044	0.00614
0.27	0.000149218	0.00363	0.00269	0.000412745	-0.00337	0.00417
0.3	0.00829	0.00132	-0.00338	0.00478	-0.00575	0.00707
0.33	0.01002	0.0021	-0.00326	0.00615	-0.00595	0.00544
0.36	-0.00286	0.00247	0.00243	0.00402	-0.00243	0.0063
0.39	-0.00089661	0.000850082	-0.000322704	0.00206	-0.00968	0.00233
0.42	0.000388678	0.00345	-0.00274	0.00337	-0.00705	0.00429
0.45	-0.000553368	0.00393	0.0035	0.00253	-0.0058	0.00512
0.48	-0.00808	0.00454	-0.00304	0.00247	-0.000721021	0.00247
0.51	0.00242	0.00551	-0.00498	0.00309	-0.00463	0.0037
0.54	-0.00315	0.00279	0.00395	0.00365	-0.00387	0.00333
0.57	0.00192	0.00625	-0.00281	0.00248	-0.00261	0.00549
0.6	0.00459	0.0047	0.00147	0.00502	-0.00119	0.0028
0.63	0.00601	0.00263	-0.00112	0.00474	-0.000883853	0.0039
0.66	0.00373	0.0073	0.00254	0.00461	0.0028	0.00597
0.69	0.00798	0.00384	0.00339	0.00271	-0.00852	0.00662
0.72	0.00685	0.00197	0.00256	0.00283	-0.0046	0.00797
0.75	0.00711	0.00442	0.00457	0.00586	0.00419	0.00456
0.78	0.00483	0.00336	0.00113	0.00097818	-0.000298663	0.00208
0.81	0.00599	0.00534	-0.00257	0.00152	0.000228312	0.0026
0.84	-0.00158	0.00402	-0.000884453	0.0027	0.00296	0.00515
0.87	-0.00249	0.00347	-0.000885407	0.00315	0.000954081	0.00376
0.9	0.00354	0.00455	0.00687	0.00358	0.00171	0.00368
0.93	-0.00149	0.00148	0.000632468	0.00262	0.00376	0.00292
0.96	-0.0033	0.00588	0.00237	0.00342	0.00473	0.00385
0.99	0.00761	0.0084	0.000495128	0.00415	-0.00085342	0.00519
1.02	-0.00221	0.00272	0.000725496	0.00316	0.00107	0.00542
1.05	0.00222	0.00557	0.00321	0.00556	-0.00323	0.00557
1.08	0.00595	0.00231	-0.00688	0.00115	0.00436	0.00291
1.11	-0.0065	0.00426	0.0017	0.00426	-0.00327	0.00298
1.14	0.01086	0.00432	-0.00111	0.00231	0.00269	0.0036
1.17	0.00166	0.00688	0.0096	0.00608	0.00717	0.00507
1.2	0.01034	0.00631	0.00103	0.00263	0.00331	0.00354
1.23	0.00491	0.00623	-0.000628997	0.00346	0.00407	0.00446
1.26	0.0051	0.00369	-0.000469002	0.00271	0.00395	0.00423
1.29	-0.000487196	0.00422	0.000461966	0.00429	0.000344912	0.00188
1.32	0.00865	0.00493	0.00457	0.00913	0.0034	0.00304
1.35	0.000965883	0.00147	0.00106	0.00345	0.00433	0.0038
1.38	0.00714	0.00654	-0.00146	0.00519	0.00673	0.00706
1.41	-0.00175	0.00431	0.00362	0.0036	0.00188	0.00568
1.44	0.00291	0.00219	0.000865291	0.00325	0.00223	0.00496
1.47	-0.000152857	0.00528	0.00195	0.00369	0.00517	0.00674
1.5	0.000890405	0.00219	-0.000822947	0.00076264	0.00175	0.00498
1.53	-0.00345	0.000871025	0.00287	0.00416	0.00969	0.00247
1.56	-0.000147601	0.00537	0.00188	0.00284	0.00889	0.00242
1.59	0.00342	0.00497	-0.0035	0.00563	0.0062	0.00484
1.62	0.00382	0.00586	0.00521	0.0049	0.00891	0.00365
1.65	-0.00159	0.00417	-0.00262	0.00365	0.00127	0.00343
1.68	0.00156	0.00445	0.00378	0.00326	0.00419	0.00959
1.71	-9.87864e-05	0.00187	0.00422	0.00287	0.00675	0.000985025
1.74	-0.00183	0.00298	0.00332	0.00424	0.000497075	0.00587
1.77	-0.00275	0.00186	-0.00314	0.00332	0.0066	0.00528
1.8	0.00406	0.00452	0.00413	0.00467	-0.000425087	0.00451
1.83	-0.00427	0.0014	0.00193	0.00725	0.00556	0.00272
1.86	-0.00241	0.0079	-0.000806651	0.00378	-0.000496339	0.002
1.89	0.00389	0.00549	0.01003	0.00326	0.0099	0.00556
1.92	-0.00062671	0.00451	0.00409	0.00269	0.00305	0.00703
1.95	0.0043	0.00334	0.00229	0.00366	0.00439	0.00536
1.98	-0.00334	0.00559	0.01076	0.0054	0.00356	0.00553
2.01	0.0053	0.00637	0.00578	0.0057	0.00895	0.00496
2.04	-0.00314	0.00165	0.00761	0.00423	0.00541	0.00226
2.07	0.00351	0.00297	0.00782	0.00482	0.00277	0.00613
2.1	-0.000992541	0.00342	-0.000130714	0.00425	0.00359	0.00421
2.13	0.0013	0.00376	-0.00126	0.00271	0.01057	0.00172
2.16	0.00599	0.00257	0.00834	0.00544	0.00654	0.00103
2.19	-0.0021	0.00459	0.00686	0.00732	0.00416	0.0032
2.22	0.00449	0.00164	0.00012892	0.0016	0.01145	0.00595
2.25	0.00199	0.00578	0.00482	0.00481	0.00657	0.00167
2.28	0.00973	0.00464	0.00363	0.00207	-0.00251	0.00614
2.31	-0.00331	0.00372	-0.00468	0.00165	-0.000802259	0.00469
2.34	0.00245	0.00143	0.00326	0.0031	0.00421	0.0044
2.37	0.00142	0.00239	-0.00276	0.00251	0.00625	0.00242
2.4	-0.00133	0.00361	-0.00323	0.00228	0.00934	0.00404
2.43	0.00995	0.00606	0.0017	0.00353	0.00286	0.00236
2.46	0.0071	0.00232	0.00733	0.00662	0.0034	0.01014
2.49	-0.00468	0.00421	0.00405	0.00664	0.00238	0.00431
2.52	-0.00745	0.00739	0.00726	0.00338	0.00806	0.00575
2.55	0.00344	0.00305	0.00208	0.00475	-0.00296	0.00187
2.58	0.0026	0.00537	-0.00183	0.00314	0.00954	0.01059
2.61	0.0121	0.00353	-0.00428	0.0051	0.00362	0.00465
2.64	0.00221	0.00251	-0.0034	0.00395	0.0092	0.00525
2.67	0.00354	0.00343	0.000609064	0.00283	0.0081	0.00592
2.7	-0.00109	0.00211	4.58169e-05	0.00664	-0.000179255	0.00674
2.73	0.00123	0.00292	-0.000992792	0.00384	-0.00599	0.00431
2.76	0.00988	0.0029	0.00271	0.00265	0.00612	0.00326
2.79	0.00667	0.00173	0.000298917	0.00206	-0.00228	0.00461
2.82	-0.00552	0.00523	0.00789	0.0027	0.00325	0.00334
2.85	-0.00407	0.00576	0.00189	0.0019	0.00159	0.00473
2.88	0.00341	0.00608	0.00497	0.00371	-0.000310762	0.01132
2.91	0.00284	0.00294	-0.0028	0.00296	0.000816365	0.00773
2.94	0.01341	0.00242	0.0077	0.00319	0.00516	0.00601
2.97	0.00868	0.00309	0.00781	0.00308	0.01038	0.00374
Supplemental Figure 1h histogram values
	mGluR7/7		mGluR7/7
	0 Glu	SEM 0 Glu	100mM Glu	SEM 100 mM Glu
0	0	0	4.68986e-05	3.65885e-05
0.02	0	0	0.000126116	5.84263e-05
0.04	0	0	0.000326251	0.000104479
0.06	0	0	0.000648036	0.000191228
0.08	0	0	0.00171	0.00058467
0.1	0	0	0.00345	0.000943238
0.12	0	0	0.00537	0.00137
0.14	2.49054e-05	2.49054e-05	0.00658	0.00159
0.16	5.30155e-05	5.30155e-05	0.00781	0.00161
0.18	0.000221828	0.000221828	0.00786	0.000976441
0.2	0.000378669	0.000226947	0.00838	0.000708922
0.22	0.0011	0.000997724	0.00891	0.000691766
0.24	0.00211	0.00149	0.00886	0.000884188
0.26	0.00256	0.0014	0.00883	0.00105
0.28	0.00426	0.00214	0.00956	0.00122
0.3	0.00599	0.00177	0.01123	0.00121
0.32	0.01108	0.00319	0.01259	0.00156
0.34	0.01871	0.00394	0.01838	0.00255
0.36	0.02852	0.00472	0.02704	0.00342
0.38	0.04051	0.00679	0.04021	0.00393
0.4	0.06001	0.00923	0.05518	0.0048
0.42	0.07665	0.00858	0.07434	0.00558
0.44	0.09221	0.00653	0.08979	0.00523
0.46	0.10677	0.0051	0.10196	0.00325
0.48	0.11344	0.00479	0.1076	0.00273
0.5	0.11054	0.00708	0.10852	0.00351
0.52	0.10491	0.01022	0.09538	0.00454
0.54	0.08335	0.01123	0.0705	0.00583
0.56	0.0625	0.01005	0.04964	0.0057
0.58	0.0358	0.00607	0.02996	0.00369
0.6	0.02053	0.00396	0.01557	0.00274
0.62	0.00918	0.00187	0.00699	0.00142
0.64	0.00412	0.000802413	0.00294	0.000491071
0.66	0.00147	0.000347024	0.00153	0.000546576
0.68	0.000747889	0.0001576	0.000954722	0.000386315
0.7	0.000367514	0.000126917	0.000450618	0.000202184
0.72	8.12179e-05	4.90311e-05	0.000283624	0.000186863
0.74	5.61774e-05	2.48621e-05	0.000226887	0.000191671
0.76	9.81504e-05	5.37463e-05	0.000156528	0.000160949
0.78	3.08776e-05	2.12204e-05	7.8501e-05	6.6955e-05
0.8	4.21103e-05	4.21103e-05	2.97445e-05	2.3756e-05
0.82	0.000107968	7.13288e-05	6.66871e-06	4.19898e-06
0.84	4.48245e-05	3.83388e-05	1.2892e-06	1.33618e-06
0.86	7.71745e-05	5.05744e-05	1.68695e-06	1.74844e-06
0.88	0.000189692	0.000142983	8.43477e-07	8.74218e-07
0.9	0.000175008	0.000112109	0	0
0.92	0.000151011	0.000102939	1.68695e-06	1.74844e-06
0.94	0.000198158	0.00011724	2.53043e-06	2.62265e-06
0.96	0.000126938	8.72745e-05	8.43477e-07	8.74218e-07
0.98	0.000283989	0.000197696	0	0
1	0.000203428	0.000136825	2.26277e-05	2.34524e-05

## Sheet: Supplemental Figure 2
Supplemental Figure 2a area values
Glu	mGluR7 Glu	mGluR7 LSP4
1e-07		0.02088
1e-06		0.03798
2e-05		0.31633
0.0001		--
0.001	0.0861	0.86924
0.003	0.10566	1
0.01	0.24173	--
0.05	0.60889	--
0.1	0.89624	--
0.25	0.97149	--
0.5	1	--

## Sheet: Supplemental Figure 3
Supplemental Figure 3a image
Supplemental Figure 3b image
Supplemental Figure 3c image
Supplemental Figure 3d image
Supplemental Figure 3e image
Supplemental Figure 3f image
CLIP-mGluR2
SNAP-mGluR7
Supplemental Figure 3g values
	m2m2			m2m7			m7m7
	donor	acceptor		donor	acceptor		donor	acceptor
	7700	6700		5600	5400		7900	8200
	7200	6200		3500	4800		8800	9200
	7900	10200		4600	3500		6700	6300
	10900	12900		5100	4100		4900	2900
	6600	9200
	3900	4600
	5400	5400
	5700	5600
	4600	5000
	5700	4900
Average	6560	7070		4700	4450		7075	6650
S.E.M.	633.193	877.249		449.073	413.32		842.986	1387.14
Supplemental Figure 4e values
SNAP-mGluR2-F756D + mGluR7wt (0.5:0.5)
	Cell	BGAG Variant	Photocurrent	1 mM Glu	100 nM Glu	Norm.	1 uM Glu	Norm.	10 uM	Norm.	100 uM	Norm.	Photo Efficiency
	1	0	-36.1958
	2	0	-73.8217	-902.398							-952.17	1.05516
	3	0	-189.349				-901.214
	1	0	-165.622	-545.845					-427.768	0.783681			0.303423
	2	0	-113.135	-611.16			-225.707	0.36931					0.185115
	3	0	-94.7408	-396.614			-231.762	0.584352					0.238874
	4	0	-136.847	-648.409					-589.961	0.909859			0.21105
	5	0	-19.7757	-293.028							-266.228	0.908542	0.0674875
	6	0	-223.702	-1437.61	-418.437	0.291065	-679.77	0.472848					0.155607
	7	0	-329.525	-1485.4	-132.41	0.089141	-660.811	0.444871					0.221843
	8	0	-160.68	-967.601	-90.627	0.0936615							0.16606
	9	0	-115.2	-1967.48					-1261.03	0.64094			0.0585523
				-1211.89							-1224.89	1.01073
			-138.216			0.157956		0.467845		0.77816		0.991474	0.178668
			81.3485			0.0941404		0.0771946		0.109855		0.061383	0.0742537
			23.4833
Supplemental Figure 4f values
SNAP-mGluR2-F756D + mGluR7wt (0.5:0.5)
	Cell	PhotoEfficiency	Photocurrent	1 mM Glu	1 nM DCG-IV	Norm.	10 nM DCG-IV	Norm.	100 nM DCG-IV	Norm.	1 uM DCG-IV	Norm.	10 uM DCG-IV	Norm.
	1	0.343284	230	670							630	0.940299
	2	0.411111	370	900					550	0.611111
	3	0.287671	210	730							690	0.945205
	4	0.312	390	1250			720	0.576
		0.232558	200	860					550	0.639535
	5	0.358696	330	920					590	0.641304
		0.146667	110	750			270	0.36
	6	0.0833333	50	600	10	0.0166667	20	0.0333333	220	0.366667
	1	0.15016	-132.116	-879.831			-219.577	0.249568
	2	0.0766738	-135.398	-1765.9					-581.879	0.329509
	3	0.116009	-111.64	-962.344			-409.72	0.425752			-726.976	0.755422
	2	0.208412	-250.257	-1200.78			-231.864	0.193094	-521.461	0.434267
	3	0.202548	281.652	1390.54							1322.01	0.950716
	4	0.0478852	-97.8624	-2043.69			-124.156	0.060751	-423.221	0.207087
	5	0.423644	-211.199	-498.53	-23.6706	0.0474808	-27.7685	0.0557007					-498.53	1
	6	-0.156948	-142.601	908.585			51.3083	0.0564705	252.573	0.277985
		Over 20% Photo				0.0474808		0.274932		0.581554		0.945407		1
						0		0.220153		0.0858765		0.00425511
		Under 15% Photo				0.0166667		0.219959		0.301088		0.755422

[truncated: 1 more sheets: Supplemental Figure 4]
